# Supplementary material for: Paeoniflorin Enhances Endometrial Receptivity through Leukemia Inhibitory Factor
Source: Biomolecules. 2021 Mar 16;11(3):439. doi: 10.3390/biom11030439 (PMC8002267; doi:10.3390/biom11030439)
Supplement: Supplementary file 1 [file biomolecules-11-00439-s001.zip]

Archive with 5 entries (5 files):
- Supplementary Figures_R1.docx
- Table S1. The pharmacokinetic parameters of gallic acid, methyl gallate, and paeonol.docx
- Table S2. The Hallmark analysis of GSE71835+92324.xlsx
- Table S3. The Hallmark analysis of GSE26787.xlsx
- Table S4. The Hallmark analysis of GSE4888.xlsx
