# Supplementary material for: Paeoniflorin Enhances Endometrial Receptivity through Leukemia Inhibitory Factor
Source: Biomolecules. 2021 Mar 16;11(3):439. doi: 10.3390/biom11030439 (PMC8002267; doi:10.3390/biom11030439)
Supplement: Supplementary file 1 [file biomolecules-11-00439-s001.zip › Table S2. The Hallmark analysis of GSE71835+92324.xlsx]

## Sheet: gsea_report_for_Con_15837680144
NAME	GS<br> follow link to MSigDB	GS DETAILS	SIZE	ES	NES	NOM p-val	FDR q-val	FWER p-val	RANK AT MAX	LEADING EDGE
HALLMARK_INTERFERON_GAMMA_RESPONSE	HALLMARK_INTERFERON_GAMMA_RESPONSE	Details ...	194	0.529885	2.50013	0	0	0	4653	tags=58%, list=22%, signal=74%
HALLMARK_ALLOGRAFT_REJECTION	HALLMARK_ALLOGRAFT_REJECTION	Details ...	198	0.518476	2.44552	0	0	0	3949	tags=52%, list=19%, signal=63%
HALLMARK_COMPLEMENT	HALLMARK_COMPLEMENT	Details ...	193	0.477556	2.24477	0	0	0	3936	tags=44%, list=19%, signal=53%
HALLMARK_KRAS_SIGNALING_UP	HALLMARK_KRAS_SIGNALING_UP	Details ...	194	0.468793	2.23594	0	0	0	4103	tags=49%, list=20%, signal=60%
HALLMARK_INTERFERON_ALPHA_RESPONSE	HALLMARK_INTERFERON_ALPHA_RESPONSE	Details ...	91	0.527552	2.2225	0	0	0	4360	tags=58%, list=21%, signal=73%
HALLMARK_EPITHELIAL_MESENCHYMAL_TRANSITION	HALLMARK_EPITHELIAL_MESENCHYMAL_TRANSITION	Details ...	195	0.447176	2.10328	0	0	0	4271	tags=48%, list=21%, signal=60%
HALLMARK_IL6_JAK_STAT3_SIGNALING	HALLMARK_IL6_JAK_STAT3_SIGNALING	Details ...	86	0.486919	2.06106	0	0	0	4320	tags=51%, list=21%, signal=64%
HALLMARK_COAGULATION	HALLMARK_COAGULATION	Details ...	136	0.432449	1.94929	0	0.000145	0.001	3631	tags=39%, list=18%, signal=47%
HALLMARK_INFLAMMATORY_RESPONSE	HALLMARK_INFLAMMATORY_RESPONSE	Details ...	197	0.40582	1.92303	0	0.000128889	0.001	4722	tags=48%, list=23%, signal=62%
HALLMARK_IL2_STAT5_SIGNALING	HALLMARK_IL2_STAT5_SIGNALING	Details ...	190	0.40492	1.91294	0	0.000116	0.001	3660	tags=39%, list=18%, signal=48%
HALLMARK_APOPTOSIS	HALLMARK_APOPTOSIS	Details ...	159	0.375372	1.74048	0	0.00184612	0.018	3575	tags=36%, list=17%, signal=44%
HALLMARK_TNFA_SIGNALING_VIA_NFKB	HALLMARK_TNFA_SIGNALING_VIA_NFKB	Details ...	195	0.35911	1.71244	0	0.00178178	0.019	3316	tags=31%, list=16%, signal=37%
HALLMARK_APICAL_JUNCTION	HALLMARK_APICAL_JUNCTION	Details ...	192	0.362536	1.7037	0	0.00172165	0.02	3336	tags=32%, list=16%, signal=38%
HALLMARK_ANGIOGENESIS	HALLMARK_ANGIOGENESIS	Details ...	36	0.433573	1.51078	0.0143149	0.0149582	0.17	4207	tags=42%, list=20%, signal=52%
HALLMARK_G2M_CHECKPOINT	HALLMARK_G2M_CHECKPOINT	Details ...	183	0.3164	1.48822	0.00403226	0.0181971	0.216	3807	tags=32%, list=18%, signal=39%
HALLMARK_MITOTIC_SPINDLE	HALLMARK_MITOTIC_SPINDLE	Details ...	193	0.301608	1.42168	0.0180361	0.03149	0.365	4897	tags=35%, list=24%, signal=46%
HALLMARK_UV_RESPONSE_UP	HALLMARK_UV_RESPONSE_UP	Details ...	154	0.310267	1.41716	0.0119522	0.0316832	0.386	4021	tags=34%, list=19%, signal=42%
HALLMARK_ESTROGEN_RESPONSE_EARLY	HALLMARK_ESTROGEN_RESPONSE_EARLY	Details ...	189	0.301418	1.40941	0.00849257	0.0323379	0.409	2825	tags=29%, list=14%, signal=33%
HALLMARK_P53_PATHWAY	HALLMARK_P53_PATHWAY	Details ...	194	0.293529	1.38377	0.0169133	0.0379912	0.484	4360	tags=34%, list=21%, signal=43%
HALLMARK_E2F_TARGETS	HALLMARK_E2F_TARGETS	Details ...	185	0.288373	1.35838	0.0165975	0.0457204	0.568	5923	tags=41%, list=29%, signal=56%
HALLMARK_TGF_BETA_SIGNALING	HALLMARK_TGF_BETA_SIGNALING		54	0.356575	1.35702	0.0610236	0.0442183	0.576	4258	tags=41%, list=21%, signal=51%
HALLMARK_APICAL_SURFACE	HALLMARK_APICAL_SURFACE		43	0.368625	1.35136	0.0628803	0.0437131	0.589	3251	tags=37%, list=16%, signal=44%
HALLMARK_REACTIVE_OXYGEN_SPECIES_PATHWAY	HALLMARK_REACTIVE_OXYGEN_SPECIES_PATHWAY		44	0.342621	1.24402	0.156126	0.108045	0.902	4485	tags=32%, list=22%, signal=41%
HALLMARK_PANCREAS_BETA_CELLS	HALLMARK_PANCREAS_BETA_CELLS		40	0.350135	1.23941	0.154786	0.107438	0.909	4169	tags=30%, list=20%, signal=37%
HALLMARK_PI3K_AKT_MTOR_SIGNALING	HALLMARK_PI3K_AKT_MTOR_SIGNALING		103	0.287891	1.23689	0.109533	0.105587	0.914	2854	tags=24%, list=14%, signal=28%
HALLMARK_HYPOXIA	HALLMARK_HYPOXIA		188	0.238231	1.11006	0.19802	0.257703	1	3462	tags=26%, list=17%, signal=31%
HALLMARK_UNFOLDED_PROTEIN_RESPONSE	HALLMARK_UNFOLDED_PROTEIN_RESPONSE		108	0.241257	1.05518	0.337232	0.351213	1	5821	tags=31%, list=28%, signal=44%
HALLMARK_UV_RESPONSE_DN	HALLMARK_UV_RESPONSE_DN		132	0.2342	1.05383	0.318271	0.341012	1	3523	tags=27%, list=17%, signal=33%
HALLMARK_MYC_TARGETS_V1	HALLMARK_MYC_TARGETS_V1		189	0.201113	0.951638	0.606061	0.573094	1	6755	tags=33%, list=33%, signal=49%

## Sheet: gsea_report_for_RIF_15837680144
NAME	GS<br> follow link to MSigDB	GS DETAILS	SIZE	ES	NES	NOM p-val	FDR q-val	FWER p-val	RANK AT MAX	LEADING EDGE
HALLMARK_FATTY_ACID_METABOLISM	HALLMARK_FATTY_ACID_METABOLISM	Details ...	155	-0.476485	-2.16639	0	0	0	2736	tags=32%, list=13%, signal=36%
HALLMARK_CHOLESTEROL_HOMEOSTASIS	HALLMARK_CHOLESTEROL_HOMEOSTASIS	Details ...	73	-0.523109	-2.09277	0	0	0	2807	tags=41%, list=14%, signal=47%
HALLMARK_ANDROGEN_RESPONSE	HALLMARK_ANDROGEN_RESPONSE	Details ...	96	-0.484685	-2.03171	0	0	0	1943	tags=31%, list=9%, signal=34%
HALLMARK_BILE_ACID_METABOLISM	HALLMARK_BILE_ACID_METABOLISM	Details ...	112	-0.420213	-1.8447	0	0.000793417	0.004	3410	tags=33%, list=16%, signal=39%
HALLMARK_OXIDATIVE_PHOSPHORYLATION	HALLMARK_OXIDATIVE_PHOSPHORYLATION	Details ...	178	-0.349464	-1.6315	0	0.00777772	0.044	5071	tags=36%, list=24%, signal=47%
HALLMARK_ADIPOGENESIS	HALLMARK_ADIPOGENESIS	Details ...	187	-0.314218	-1.48422	0	0.0316764	0.206	3451	tags=29%, list=17%, signal=34%
HALLMARK_PROTEIN_SECRETION	HALLMARK_PROTEIN_SECRETION	Details ...	95	-0.329157	-1.38831	0.0308642	0.0714305	0.45	3483	tags=24%, list=17%, signal=29%
HALLMARK_PEROXISOME	HALLMARK_PEROXISOME	Details ...	100	-0.31724	-1.37374	0.0292969	0.0738644	0.51	2736	tags=23%, list=13%, signal=26%
HALLMARK_XENOBIOTIC_METABOLISM	HALLMARK_XENOBIOTIC_METABOLISM	Details ...	198	-0.287404	-1.35622	0.0254237	0.0767375	0.576	2190	tags=20%, list=11%, signal=22%
HALLMARK_MTORC1_SIGNALING	HALLMARK_MTORC1_SIGNALING	Details ...	193	-0.285804	-1.33481	0.0184162	0.0838145	0.643	3225	tags=24%, list=16%, signal=28%
HALLMARK_GLYCOLYSIS	HALLMARK_GLYCOLYSIS	Details ...	194	-0.282393	-1.32996	0.0251938	0.0792776	0.659	3736	tags=27%, list=18%, signal=33%
HALLMARK_SPERMATOGENESIS	HALLMARK_SPERMATOGENESIS	Details ...	129	-0.299547	-1.32805	0.0446602	0.0739748	0.667	3949	tags=26%, list=19%, signal=31%
HALLMARK_ESTROGEN_RESPONSE_LATE	HALLMARK_ESTROGEN_RESPONSE_LATE	Details ...	196	-0.279105	-1.32214	0.0224949	0.0719519	0.69	3135	tags=28%, list=15%, signal=32%
HALLMARK_WNT_BETA_CATENIN_SIGNALING	HALLMARK_WNT_BETA_CATENIN_SIGNALING	Details ...	42	-0.332992	-1.22313	0.153374	0.15029	0.928	1893	tags=17%, list=9%, signal=18%
HALLMARK_KRAS_SIGNALING_DN	HALLMARK_KRAS_SIGNALING_DN	Details ...	188	-0.25223	-1.19261	0.0972763	0.179688	0.966	3211	tags=21%, list=16%, signal=24%
HALLMARK_MYOGENESIS	HALLMARK_MYOGENESIS	Details ...	197	-0.24261	-1.14542	0.147573	0.240349	0.994	2658	tags=23%, list=13%, signal=26%
HALLMARK_HEME_METABOLISM	HALLMARK_HEME_METABOLISM	Details ...	189	-0.234168	-1.09356	0.252	0.32093	1	3134	tags=19%, list=15%, signal=22%
HALLMARK_NOTCH_SIGNALING	HALLMARK_NOTCH_SIGNALING	Details ...	32	-0.314952	-1.08838	0.305085	0.313183	1	2413	tags=22%, list=12%, signal=25%
HALLMARK_HEDGEHOG_SIGNALING	HALLMARK_HEDGEHOG_SIGNALING	Details ...	35	-0.299702	-1.03767	0.380042	0.403072	1	1958	tags=23%, list=9%, signal=25%
HALLMARK_MYC_TARGETS_V2	HALLMARK_MYC_TARGETS_V2	Details ...	56	-0.222441	-0.8667	0.704951	0.824218	1	2662	tags=14%, list=13%, signal=16%
HALLMARK_DNA_REPAIR	HALLMARK_DNA_REPAIR		138	-0.135836	-0.603897	1	0.997508	1	5420	tags=25%, list=26%, signal=34%

## Sheet: HALLMARK_ALLOGRAFT_REJECTION
NAME	PROBE	DESCRIPTION<br>(from dataset)	GENE SYMBOL	GENE_TITLE	RANK IN GENE LIST	RANK METRIC SCORE	RUNNING ES	CORE ENRICHMENT
row_0	LIF	Homo sapiens leukemia inhibitory factor (cholinergic differentiation factor) (LIF), mRNA.	null	null	72	1.02399	0.00862883	Yes
row_1	CD247	Homo sapiens CD247 molecule (CD247), transcript variant 2, mRNA.	null	null	126	0.944464	0.0172413	Yes
row_2	CSF1	Homo sapiens colony stimulating factor 1 (macrophage) (CSF1), transcript variant 1, mRNA.	null	null	135	0.933774	0.0279215	Yes
row_3	CD96	Homo sapiens CD96 molecule (CD96), transcript variant 2, mRNA.	null	null	139	0.929936	0.0388	Yes
row_4	STAB1	Homo sapiens stabilin 1 (STAB1), mRNA.	null	null	144	0.921558	0.0495303	Yes
row_5	PRF1	Homo sapiens perforin 1 (pore forming protein) (PRF1), transcript variant 1, mRNA.	null	null	201	0.887245	0.0573182	Yes
row_6	IL4R	Homo sapiens interleukin 4 receptor (IL4R), transcript variant 2, mRNA.	null	null	202	0.884713	0.0678068	Yes
row_7	IRF8	Homo sapiens interferon regulatory factor 8 (IRF8), mRNA.	null	null	209	0.87495	0.0778871	Yes
row_8	WAS	Homo sapiens Wiskott-Aldrich syndrome (eczema-thrombocytopenia) (WAS), mRNA.	null	null	224	0.863235	0.0874384	Yes
row_9	CD7	Homo sapiens CD7 molecule (CD7), mRNA.	null	null	234	0.856081	0.0971487	Yes
row_10	IL2RB	Homo sapiens interleukin 2 receptor, beta (IL2RB), mRNA.	null	null	255	0.845286	0.106195	Yes
row_11	KLRD1	Homo sapiens killer cell lectin-like receptor subfamily D, member 1 (KLRD1), transcript variant 2, mRNA.	null	null	260	0.843836	0.116004	Yes
row_12	GZMA	Homo sapiens granzyme A (granzyme 1, cytotoxic T-lymphocyte-associated serine esterase 3) (GZMA), mRNA.	null	null	292	0.826529	0.124291	Yes
row_13	TGFB2	Homo sapiens transforming growth factor, beta 2 (TGFB2), mRNA.	null	null	297	0.824772	0.133874	Yes
row_14	LY86	Homo sapiens lymphocyte antigen 86 (LY86), mRNA.	null	null	299	0.82412	0.143595	Yes
row_15	PRKCB	Homo sapiens protein kinase C, beta (PRKCB), transcript variant 1, mRNA.	null	null	317	0.81501	0.152429	Yes
row_16	CCND3	Homo sapiens cyclin D3 (CCND3), mRNA.	null	null	386	0.788767	0.158464	Yes
row_17	STAT4	Homo sapiens signal transducer and activator of transcription 4 (STAT4), mRNA.	null	null	429	0.774737	0.1656	Yes
row_18	FGR	Homo sapiens Gardner-Rasheed feline sarcoma viral (v-fgr) oncogene homolog (FGR), transcript variant 3, mRNA.	null	null	452	0.767493	0.173627	Yes
row_19	NCF4	Homo sapiens neutrophil cytosolic factor 4, 40kDa (NCF4), transcript variant 1, mRNA.	null	null	464	0.763838	0.182146	Yes
row_20	FASLG	Homo sapiens Fas ligand (TNF superfamily, member 6) (FASLG), mRNA.	null	null	468	0.762461	0.191039	Yes
row_21	LCP2	Homo sapiens lymphocyte cytosolic protein 2 (SH2 domain containing leukocyte protein of 76kDa) (LCP2), mRNA.	null	null	503	0.747182	0.198239	Yes
row_22	HLA-DRA	Homo sapiens major histocompatibility complex, class II, DR alpha (HLA-DRA), mRNA.	null	null	510	0.743902	0.206766	Yes
row_23	ITGAL	Homo sapiens integrin, alpha L (antigen CD11A (p180), lymphocyte function-associated antigen 1; alpha polypeptide) (ITGAL), mRNA.	null	null	538	0.737108	0.214188	Yes
row_24	RPS9	Homo sapiens ribosomal protein S9 (RPS9), mRNA.	null	null	549	0.732894	0.222389	Yes
row_25	HCLS1	Homo sapiens hematopoietic cell-specific Lyn substrate 1 (HCLS1), mRNA.	null	null	622	0.71661	0.227374	Yes
row_26	CD3E	Homo sapiens CD3e molecule, epsilon (CD3-TCR complex) (CD3E), mRNA.	null	null	624	0.716344	0.235817	Yes
row_27	GALNT1	Homo sapiens UDP-N-acetyl-alpha-D-galactosamine:polypeptide N-acetylgalactosaminyltransferase 1 (GalNAc-T1) (GALNT1), mRNA.	null	null	689	0.701523	0.241013	Yes
row_28	ITK	Homo sapiens IL2-inducible T-cell kinase (ITK), mRNA.	null	null	726	0.690816	0.247448	Yes
row_29	ICOSLG	Homo sapiens inducible T-cell co-stimulator ligand (ICOSLG), mRNA.	null	null	760	0.677798	0.253874	Yes
row_30	CXCR3	Homo sapiens chemokine (C-X-C motif) receptor 3 (CXCR3), transcript variant A, mRNA.	null	null	879	0.649019	0.255814	Yes
row_31	CD74	Homo sapiens CD74 molecule, major histocompatibility complex, class II invariant chain (CD74), transcript variant 2, mRNA.	null	null	883	0.648539	0.263357	Yes
row_32	DEGS1	Homo sapiens degenerative spermatocyte homolog 1, lipid desaturase (Drosophila) (DEGS1), transcript variant 1, mRNA.	null	null	904	0.644881	0.270027	Yes
row_33	IL12RB1	Homo sapiens interleukin 12 receptor, beta 1 (IL12RB1), transcript variant 2, mRNA.	null	null	930	0.640627	0.276402	Yes
row_34	RPL39	Homo sapiens ribosomal protein L39 (RPL39), mRNA.	null	null	963	0.633693	0.282355	Yes
row_35	SRGN	Homo sapiens serglycin (SRGN), mRNA.	null	null	976	0.63108	0.289251	Yes
row_36	TIMP1	Homo sapiens TIMP metallopeptidase inhibitor 1 (TIMP1), mRNA.	null	null	995	0.626914	0.295806	Yes
row_37	CD4	Homo sapiens CD4 molecule (CD4), mRNA.	null	null	1001	0.626484	0.302989	Yes
row_38	CCND2	Homo sapiens cyclin D2 (CCND2), mRNA.	null	null	1050	0.617876	0.307974	Yes
row_39	C2	Homo sapiens complement component 2 (C2), mRNA.	null	null	1069	0.612577	0.314358	Yes
row_40	SPI1	Homo sapiens spleen focus forming virus (SFFV) proviral integration oncogene spi1 (SPI1), transcript variant 2, mRNA.	null	null	1073	0.611926	0.321467	Yes
row_41	ITGB2	Homo sapiens integrin, beta 2 (complement component 3 receptor 3 and 4 subunit) (ITGB2), mRNA.	null	null	1102	0.606551	0.327292	Yes
row_42	CD40	Homo sapiens CD40 molecule, TNF receptor superfamily member 5 (CD40), transcript variant 1, mRNA.	null	null	1147	0.597848	0.332234	Yes
row_43	LYN	Homo sapiens v-yes-1 Yamaguchi sarcoma viral related oncogene homolog (LYN), mRNA.	null	null	1257	0.581311	0.333811	Yes
row_44	HLA-DOA	Homo sapiens major histocompatibility complex, class II, DO alpha (HLA-DOA), mRNA.	null	null	1260	0.580721	0.340598	Yes
row_45	B2M	Homo sapiens beta-2-microglobulin (B2M), mRNA.	null	null	1287	0.577587	0.346178	Yes
row_46	IGSF6	Homo sapiens immunoglobulin superfamily, member 6 (IGSF6), mRNA.	null	null	1317	0.57407	0.351569	Yes
row_47	ICAM1	Homo sapiens intercellular adhesion molecule 1 (CD54), human rhinovirus receptor (ICAM1), mRNA.	null	null	1329	0.572578	0.357821	Yes
row_48	HLA-E	Homo sapiens major histocompatibility complex, class I, E (HLA-E), mRNA.	null	null	1380	0.565041	0.362082	Yes
row_49	PSMB10	Homo sapiens proteasome (prosome, macropain) subunit, beta type, 10 (PSMB10), mRNA.	null	null	1404	0.561846	0.367621	Yes
row_50	FLNA	Homo sapiens filamin A, alpha (actin binding protein 280) (FLNA), mRNA.	null	null	1436	0.556738	0.37271	Yes
row_51	CCR1	Homo sapiens chemokine (C-C motif) receptor 1 (CCR1), mRNA.	null	null	1470	0.553465	0.377662	Yes
row_52	CCL5	Homo sapiens chemokine (C-C motif) ligand 5 (CCL5), mRNA.	null	null	1478	0.552932	0.383876	Yes
row_53	INHBB	Homo sapiens inhibin, beta B (activin AB beta polypeptide) (INHBB), mRNA.	null	null	1540	0.544361	0.387355	Yes
row_54	TNF	Homo sapiens tumor necrosis factor (TNF superfamily, member 2) (TNF), mRNA.	null	null	1583	0.537129	0.391675	Yes
row_55	CTSS	Homo sapiens cathepsin S (CTSS), mRNA.	null	null	1585	0.536868	0.397991	Yes
row_56	BCL3	Homo sapiens B-cell CLL/lymphoma 3 (BCL3), mRNA.	null	null	1744	0.519974	0.39645	Yes
row_57	HLA-G	Homo sapiens HLA-G histocompatibility antigen, class I, G (HLA-G), mRNA.	null	null	1795	0.514195	0.400108	Yes
row_58	IL2RG	Homo sapiens interleukin 2 receptor, gamma (severe combined immunodeficiency) (IL2RG), mRNA.	null	null	1828	0.511422	0.404611	Yes
row_59	IL12A	Homo sapiens interleukin 12A (natural killer cell stimulatory factor 1, cytotoxic lymphocyte maturation factor 1, p35) (IL12A), mRNA.	null	null	1892	0.502596	0.407497	Yes
row_60	IL27RA	Homo sapiens interleukin 27 receptor, alpha (IL27RA), mRNA.	null	null	1936	0.497865	0.411303	Yes
row_61	CAPG	Homo sapiens capping protein (actin filament), gelsolin-like (CAPG), mRNA.	null	null	1999	0.490726	0.414097	Yes
row_62	GLMN	Homo sapiens glomulin, FKBP associated protein (GLMN), mRNA.	null	null	2004	0.490369	0.419716	Yes
row_63	IL7	Homo sapiens interleukin 7 (IL7), mRNA.	null	null	2010	0.489803	0.425279	Yes
row_64	ST8SIA4	Homo sapiens ST8 alpha-N-acetyl-neuraminide alpha-2,8-sialyltransferase 4 (ST8SIA4), transcript variant 2, mRNA.	null	null	2080	0.481053	0.427617	Yes
row_65	IL1B	Homo sapiens interleukin 1, beta (IL1B), mRNA.	null	null	2081	0.480969	0.433319	Yes
row_66	IRF7	Homo sapiens interferon regulatory factor 7 (IRF7), transcript variant d, mRNA.	null	null	2085	0.480737	0.438872	Yes
row_67	CD3D	Homo sapiens CD3d molecule, delta (CD3-TCR complex) (CD3D), transcript variant 1, mRNA.	null	null	2133	0.476593	0.44223	Yes
row_68	GBP2	Homo sapiens guanylate binding protein 2, interferon-inducible (GBP2), mRNA.	null	null	2142	0.475571	0.447478	Yes
row_69	CD40LG	Homo sapiens CD40 ligand (CD40LG), mRNA.	null	null	2173	0.472233	0.451614	Yes
row_70	GPR65	Homo sapiens G protein-coupled receptor 65 (GPR65), mRNA.	null	null	2190	0.470708	0.456414	Yes
row_71	STAT1	Homo sapiens signal transducer and activator of transcription 1, 91kDa (STAT1), transcript variant alpha, mRNA.	null	null	2335	0.456881	0.454809	Yes
row_72	RPL9	Homo sapiens ribosomal protein L9 (RPL9), transcript variant 2, mRNA.	null	null	2354	0.45562	0.459333	Yes
row_73	ETS1	Homo sapiens v-ets erythroblastosis virus E26 oncogene homolog 1 (avian) (ETS1), mRNA.	null	null	2372	0.454325	0.46389	Yes
row_74	MAP4K1	Homo sapiens mitogen-activated protein kinase kinase kinase kinase 1 (MAP4K1), transcript variant 1, mRNA.	null	null	2445	0.448724	0.465699	Yes
row_75	HLA-A	Homo sapiens major histocompatibility complex, class I, A (HLA-A), mRNA.	null	null	2447	0.448357	0.470965	Yes
row_76	LTB	Homo sapiens lymphotoxin beta (TNF superfamily, member 3) (LTB), transcript variant 1, mRNA.	null	null	2466	0.447088	0.475388	Yes
row_77	PTPRC	Homo sapiens protein tyrosine phosphatase, receptor type, C (PTPRC), transcript variant 1, mRNA.	null	null	2628	0.432472	0.472664	Yes
row_78	BCL10	Homo sapiens B-cell CLL/lymphoma 10 (BCL10), mRNA.	null	null	2638	0.431569	0.477342	Yes
row_79	TAPBP	Homo sapiens TAP binding protein (tapasin) (TAPBP), transcript variant 1, mRNA.	null	null	2702	0.426945	0.479331	Yes
row_80	CXCL9	Homo sapiens chemokine (C-X-C motif) ligand 9 (CXCL9), mRNA.	null	null	2760	0.421918	0.481554	Yes
row_81	MMP9	Homo sapiens matrix metallopeptidase 9 (gelatinase B, 92kDa gelatinase, 92kDa type IV collagenase) (MMP9), mRNA.	null	null	2834	0.415261	0.482917	Yes
row_82	LCK	Homo sapiens lymphocyte-specific protein tyrosine kinase (LCK), transcript variant 2, mRNA.	null	null	2854	0.413864	0.486897	Yes
row_83	CD86	Homo sapiens CD86 antigen (CD28 antigen ligand 2, B7-2 antigen) (CD86), transcript variant 1, mRNA.	null	null	2885	0.411825	0.490316	Yes
row_84	CD47	Homo sapiens CD47 molecule (CD47), transcript variant 1, mRNA.	null	null	2886	0.411822	0.495199	Yes
row_85	CD79A	Homo sapiens CD79a molecule, immunoglobulin-associated alpha (CD79A), transcript variant 1, mRNA.	null	null	2888	0.411744	0.500031	Yes
row_86	THY1	Homo sapiens Thy-1 cell surface antigen (THY1), mRNA.	null	null	2978	0.40475	0.50049	Yes
row_87	CD2	Homo sapiens CD2 molecule (CD2), mRNA.	null	null	3029	0.40119	0.502808	Yes
row_88	CDKN2A	Homo sapiens cyclin-dependent kinase inhibitor 2A (melanoma, p16, inhibits CDK4) (CDKN2A), transcript variant 3, mRNA.	null	null	3066	0.397365	0.505763	Yes
row_89	JAK2	Homo sapiens Janus kinase 2 (a protein tyrosine kinase) (JAK2), mRNA.	null	null	3103	0.394873	0.508689	Yes
row_90	PTPN6	Homo sapiens protein tyrosine phosphatase, non-receptor type 6 (PTPN6), transcript variant 3, mRNA.	null	null	3244	0.383993	0.506415	Yes
row_91	CCR2	Homo sapiens chemokine (C-C motif) receptor 2 (CCR2), transcript variant A, mRNA.	null	null	3265	0.382334	0.509972	Yes
row_92	TGFB1	Homo sapiens transforming growth factor, beta 1 (TGFB1), mRNA.	null	null	3309	0.379662	0.512376	Yes
row_93	NOS2	Homo sapiens nitric oxide synthase 2, inducible (NOS2), mRNA.	null	null	3328	0.3778	0.515977	Yes
row_94	UBE2D1	Homo sapiens ubiquitin-conjugating enzyme E2D 1 (UBC4/5 homolog, yeast) (UBE2D1), mRNA.	null	null	3648	0.353937	0.504618	Yes
row_95	CD8B	Homo sapiens CD8b molecule (CD8B), transcript variant 1, mRNA.	null	null	3757	0.346044	0.503454	Yes
row_96	IL18RAP	Homo sapiens interleukin 18 receptor accessory protein (IL18RAP), mRNA.	null	null	3788	0.343961	0.506069	Yes
row_97	TRAT1	Homo sapiens T cell receptor associated transmembrane adaptor 1 (TRAT1), mRNA.	null	null	3795	0.343309	0.509846	Yes
row_98	FCGR2B	Homo sapiens Fc fragment of IgG, low affinity IIb, receptor (CD32) (FCGR2B), transcript variant 1, mRNA.	null	null	3841	0.340541	0.511689	Yes
row_99	IL13	Homo sapiens interleukin 13 (IL13), mRNA.	null	null	3896	0.336887	0.51305	Yes
row_100	IL15	Homo sapiens interleukin 15 (IL15), transcript variant 3, mRNA.	null	null	3929	0.334518	0.515455	Yes
row_101	CD3G	Homo sapiens CD3g molecule, gamma (CD3-TCR complex) (CD3G), mRNA.	null	null	3949	0.332951	0.518476	Yes
row_102	IFNGR2	Homo sapiens interferon gamma receptor 2 (interferon gamma transducer 1) (IFNGR2), mRNA.	null	null	4179	0.318473	0.511085	No
row_103	IFNG	Homo sapiens interferon, gamma (IFNG), mRNA.	null	null	4188	0.318162	0.514466	No
row_104	SOCS1	Homo sapiens suppressor of cytokine signaling 1 (SOCS1), mRNA.	null	null	4320	0.309821	0.511752	No
row_105	NLRP3	Homo sapiens NLR family, pyrin domain containing 3 (NLRP3), transcript variant 3, mRNA.	null	null	4379	0.305935	0.51255	No
row_106	IL9	Homo sapiens interleukin 9 (IL9), mRNA.	null	null	4796	0.283476	0.495625	No
row_107	GZMB	Homo sapiens granzyme B (granzyme 2, cytotoxic T-lymphocyte-associated serine esterase 1) (GZMB), mRNA.	null	null	4874	0.278384	0.495171	No
row_108	CD8A	Homo sapiens CD8a molecule (CD8A), transcript variant 2, mRNA.	null	null	5094	0.26616	0.487647	No
row_109	ACHE	Homo sapiens acetylcholinesterase (YT blood group) (ACHE), transcript variant E4-E5, mRNA.	null	null	5112	0.264512	0.489954	No
row_110	IL4	Homo sapiens interleukin 4 (IL4), transcript variant 2, mRNA.	null	null	6091	0.212985	0.444788	No
row_111	IRF4	Homo sapiens interferon regulatory factor 4 (IRF4), mRNA.	null	null	6242	0.205632	0.439911	No
row_112	EIF3D	Homo sapiens eukaryotic translation initiation factor 3, subunit D (EIF3D), mRNA.	null	null	6567	0.190406	0.426369	No
row_113	NPM1	Homo sapiens nucleophosmin (nucleolar phosphoprotein B23, numatrin) (NPM1), transcript variant 2, mRNA.	null	null	6595	0.189118	0.427294	No
row_114	CARTPT	Homo sapiens CART prepropeptide (CARTPT), mRNA.	null	null	6685	0.184526	0.425142	No
row_115	IL18	Homo sapiens interleukin 18 (interferon-gamma-inducing factor) (IL18), mRNA.	null	null	6858	0.176835	0.418851	No
row_116	HIF1A	Homo sapiens hypoxia-inducible factor 1, alpha subunit (basic helix-loop-helix transcription factor) (HIF1A), transcript variant 2, mRNA.	null	null	6921	0.173789	0.417888	No
row_117	CCL4	Homo sapiens chemokine (C-C motif) ligand 4 (CCL4), mRNA.	null	null	6959	0.172187	0.418125	No
row_118	IL10	Homo sapiens interleukin 10 (IL10), mRNA.	null	null	7178	0.162237	0.409418	No
row_119	CD80	Homo sapiens CD80 molecule (CD80), mRNA.	null	null	7199	0.161358	0.410356	No
row_120	NCR1	Homo sapiens natural cytotoxicity triggering receptor 1 (NCR1), mRNA.	null	null	7221	0.16038	0.411233	No
row_121	BCAT1	Homo sapiens branched chain aminotransferase 1, cytosolic (BCAT1), mRNA.	null	null	7418	0.15108	0.403466	No
row_122	CCL7	Homo sapiens chemokine (C-C motif) ligand 7 (CCL7), mRNA.	null	null	7566	0.144834	0.398015	No
row_123	EIF5A	Homo sapiens eukaryotic translation initiation factor 5A (EIF5A), mRNA.	null	null	7827	0.133313	0.386917	No
row_124	ZAP70	Homo sapiens zeta-chain (TCR) associated protein kinase 70kDa (ZAP70), transcript variant 2, mRNA.	null	null	7894	0.131187	0.385254	No
row_125	FAS	Homo sapiens Fas (TNF receptor superfamily, member 6) (FAS), transcript variant 3, mRNA.	null	null	8064	0.12428	0.378486	No
row_126	RPS3A	Homo sapiens ribosomal protein S3A (RPS3A), mRNA.	null	null	8549	0.105198	0.356132	No
row_127	IL6	Homo sapiens interleukin 6 (interferon, beta 2) (IL6), mRNA.	null	null	9260	0.0747579	0.322396	No
row_128	CSK	Homo sapiens c-src tyrosine kinase (CSK), mRNA.	null	null	9267	0.0744342	0.322985	No
row_129	SOCS5	Homo sapiens suppressor of cytokine signaling 5 (SOCS5), transcript variant 1, mRNA.	null	null	9453	0.0668379	0.314756	No
row_130	AKT1	Homo sapiens v-akt murine thymoma viral oncogene homolog 1 (AKT1), transcript variant 1, mRNA.	null	null	9623	0.0599368	0.307226	No
row_131	APBB1	Homo sapiens amyloid beta (A4) precursor protein-binding, family B, member 1 (Fe65) (APBB1), transcript variant 2, mRNA.	null	null	9744	0.0550651	0.302027	No
row_132	TRAF2	Homo sapiens TNF receptor-associated factor 2 (TRAF2), mRNA.	null	null	9803	0.0528411	0.299825	No
row_133	INHBA	Homo sapiens inhibin, beta A (INHBA), mRNA.	null	null	9880	0.0494688	0.296706	No
row_134	MAP3K7	Homo sapiens mitogen-activated protein kinase kinase kinase 7 (MAP3K7), transcript variant D, mRNA.	null	null	9902	0.0484415	0.296256	No
row_135	ACVR2A	Homo sapiens activin A receptor, type IIA (ACVR2A), mRNA.	null	null	10032	0.0445319	0.290493	No
row_136	EIF3A	Homo sapiens eukaryotic translation initiation factor 3, subunit A (EIF3A), mRNA.	null	null	10045	0.0441985	0.290432	No
row_137	EIF4G3	Homo sapiens eukaryotic translation initiation factor 4 gamma, 3 (EIF4G3), mRNA.	null	null	10321	0.0344585	0.277431	No
row_138	KRT1	Homo sapiens keratin 1 (KRT1), mRNA.	null	null	10710	0.0176013	0.258719	No
row_139	ABCE1	Homo sapiens ATP-binding cassette, sub-family E (OABP), member 1 (ABCE1), transcript variant 2, mRNA.	null	null	10809	0.0132865	0.254098	No
row_140	CCL19	Homo sapiens chemokine (C-C motif) ligand 19 (CCL19), mRNA.	null	null	10818	0.0129597	0.253861	No
row_141	CCL11	Homo sapiens chemokine (C-C motif) ligand 11 (CCL11), mRNA.	null	null	11125	0.000214554	0.238942	No
row_142	IL12B	Homo sapiens interleukin 12B (natural killer cell stimulatory factor 2, cytotoxic lymphocyte maturation factor 2, p40) (IL12B), mRNA.	null	null	11175	-0.00178964	0.236574	No
row_143	NME1	Homo sapiens non-metastatic cells 1, protein (NM23A) expressed in (NME1), transcript variant 2, mRNA.	null	null	11404	-0.0111527	0.225588	No
row_144	CCL22	Homo sapiens chemokine (C-C motif) ligand 22 (CCL22), mRNA.	null	null	11480	-0.0149049	0.222107	No
row_145	BRCA1	Homo sapiens breast cancer 1, early onset (BRCA1), transcript variant BRCA1b, mRNA.	null	null	11660	-0.0217938	0.213637	No
row_146	IL2	Homo sapiens interleukin 2 (IL2), mRNA.	null	null	11677	-0.0222323	0.21312	No
row_147	PF4	Homo sapiens platelet factor 4 (chemokine (C-X-C motif) ligand 4) (PF4), mRNA.	null	null	11728	-0.0248368	0.210977	No
row_148	IFNAR2	Homo sapiens interferon (alpha, beta and omega) receptor 2 (IFNAR2), transcript variant 3, mRNA.	null	null	11774	-0.0266135	0.209098	No
row_149	LY75	Homo sapiens lymphocyte antigen 75 (LY75), mRNA.	null	null	11818	-0.0284632	0.207338	No
row_150	IKBKB	Homo sapiens inhibitor of kappa light polypeptide gene enhancer in B-cells, kinase beta (IKBKB), mRNA.	null	null	12138	-0.041683	0.192277	No
row_151	F2	Homo sapiens coagulation factor II (thrombin) (F2), mRNA.	null	null	12213	-0.0452864	0.189205	No
row_152	MTIF2	Homo sapiens mitochondrial translational initiation factor 2 (MTIF2), nuclear gene encoding mitochondrial protein, transcript variant 1, mRNA.	null	null	12313	-0.0505077	0.184976	No
row_153	CD28	Homo sapiens CD28 molecule (CD28), mRNA.	null	null	12546	-0.0604748	0.17438	No
row_154	TLR1	Homo sapiens toll-like receptor 1 (TLR1), mRNA.	null	null	12607	-0.062919	0.1722	No
row_155	CD1D	Homo sapiens CD1d molecule (CD1D), mRNA.	null	null	12730	-0.067824	0.167055	No
row_156	AARS	Homo sapiens alanyl-tRNA synthetase (AARS), mRNA.	null	null	13190	-0.0880269	0.145716	No
row_157	NCK1	Homo sapiens NCK adaptor protein 1 (NCK1), mRNA.	null	null	13468	-0.0999779	0.133394	No
row_158	CRTAM	Homo sapiens cytotoxic and regulatory T cell molecule (CRTAM), mRNA.	null	null	13493	-0.100957	0.13342	No
row_159	CCR5	Homo sapiens chemokine (C-C motif) receptor 5 (CCR5), mRNA.	null	null	13582	-0.104927	0.130373	No
row_160	EGFR	Homo sapiens epidermal growth factor receptor (erythroblastic leukemia viral (v-erb-b) oncogene homolog, avian) (EGFR), transcript variant 1, mRNA.	null	null	13833	-0.11629	0.119561	No
row_161	CCL2	Homo sapiens chemokine (C-C motif) ligand 2 (CCL2), mRNA.	null	null	13971	-0.122225	0.114329	No
row_162	IL16	Homo sapiens interleukin 16 (lymphocyte chemoattractant factor) (IL16), transcript variant 2, mRNA.	null	null	14188	-0.133661	0.105381	No
row_163	RPS19	Homo sapiens ribosomal protein S19 (RPS19), mRNA.	null	null	14412	-0.144639	0.0962211	No
row_164	CCL13	Homo sapiens chemokine (C-C motif) ligand 13 (CCL13), mRNA.	null	null	14436	-0.14611	0.0968317	No
row_165	EIF3J	Homo sapiens eukaryotic translation initiation factor 3, subunit J (EIF3J), mRNA.	null	null	14654	-0.156432	0.0881045	No
row_166	HDAC9	Homo sapiens histone deacetylase 9 (HDAC9), transcript variant 1, mRNA.	null	null	14655	-0.15645	0.0899593	No
row_167	HLA-DMA	Homo sapiens major histocompatibility complex, class II, DM alpha (HLA-DMA), mRNA.	null	null	14963	-0.172876	0.0770383	No
row_168	F2R	Homo sapiens coagulation factor II (thrombin) receptor (F2R), mRNA.	null	null	15205	-0.185997	0.0674913	No
row_169	RPL3L	Homo sapiens ribosomal protein L3-like (RPL3L), mRNA.	null	null	15322	-0.191888	0.0641096	No
row_170	CXCL13	Homo sapiens chemokine (C-X-C motif) ligand 13 (B-cell chemoattractant) (CXCL13), mRNA.	null	null	15356	-0.193774	0.0647977	No
row_171	EREG	Homo sapiens epiregulin (EREG), mRNA.	null	null	15368	-0.194698	0.0665695	No
row_172	GCNT1	Homo sapiens glucosaminyl (N-acetyl) transferase 1, core 2 (beta-1,6-N-acetylglucosaminyltransferase) (GCNT1), mRNA.	null	null	15380	-0.195508	0.0683509	No
row_173	ELANE	Homo sapiens elastase, neutrophil expressed (ELANE), mRNA.	null	null	15662	-0.212155	0.0571635	No
row_174	PRKCG	Homo sapiens protein kinase C, gamma (PRKCG), mRNA.	null	null	16788	-0.285317	0.00568672	No
row_175	IL2RA	Homo sapiens interleukin 2 receptor, alpha (IL2RA), mRNA.	null	null	16851	-0.289583	0.00609648	No
row_176	ABI1	Homo sapiens abl-interactor 1 (ABI1), transcript variant 1, mRNA.	null	null	16920	-0.293827	0.00626398	No
row_177	ELF4	Homo sapiens E74-like factor 4 (ets domain transcription factor) (ELF4), mRNA.	null	null	17075	-0.306099	0.00238328	No
row_178	MBL2	Homo sapiens mannose-binding lectin (protein C) 2, soluble (opsonic defect) (MBL2), mRNA.	null	null	17398	-0.333749	-0.00936194	No
row_179	CFP	Homo sapiens complement factor properdin (CFP), mRNA.	null	null	17481	-0.341082	-0.00931692	No
row_180	DARS	Homo sapiens aspartyl-tRNA synthetase (DARS), mRNA.	null	null	17555	-0.34632	-0.00877092	No
row_181	TLR3	Homo sapiens toll-like receptor 3 (TLR3), mRNA.	null	null	17671	-0.356154	-0.0101564	No
row_182	UBE2N	Homo sapiens ubiquitin-conjugating enzyme E2N (UBC13 homolog, yeast) (UBE2N), mRNA.	null	null	18242	-0.41943	-0.0329793	No
row_183	MRPL3	Homo sapiens mitochondrial ribosomal protein L3 (MRPL3), nuclear gene encoding mitochondrial protein, mRNA.	null	null	18310	-0.427619	-0.0311769	No
row_184	TLR6	Homo sapiens toll-like receptor 6 (TLR6), mRNA.	null	null	19583	-0.639682	-0.0856208	No
row_185	WARS	Homo sapiens tryptophanyl-tRNA synthetase (WARS), transcript variant 1, mRNA.	null	null	19633	-0.651287	-0.080289	No
row_186	RIPK2	Homo sapiens receptor-interacting serine-threonine kinase 2 (RIPK2), mRNA.	null	null	19786	-0.691895	-0.0794984	No
row_187	TAP2	Homo sapiens transporter 2, ATP-binding cassette, sub-family B (MDR/TAP) (TAP2), transcript variant 2, mRNA.	null	null	19947	-0.740886	-0.0785171	No
row_188	SIT1	Homo sapiens signaling threshold regulating transmembrane adaptor 1 (SIT1), mRNA.	null	null	20034	-0.769403	-0.0735892	No
row_189	TAP1	Homo sapiens transporter 1, ATP-binding cassette, sub-family B (MDR/TAP) (TAP1), mRNA.	null	null	20039	-0.770883	-0.0646451	No
row_190	DYRK3	Homo sapiens dual-specificity tyrosine-(Y)-phosphorylation regulated kinase 3 (DYRK3), transcript variant 2, mRNA.	null	null	20050	-0.778286	-0.0559059	No
row_191	TPD52	Homo sapiens tumor protein D52 (TPD52), transcript variant 1, mRNA.	null	null	20200	-0.841743	-0.0531925	No
row_192	IL11	Homo sapiens interleukin 11 (IL11), mRNA.	null	null	20260	-0.869018	-0.045767	No
row_193	IFNGR1	Homo sapiens interferon gamma receptor 1 (IFNGR1), mRNA.	null	null	20282	-0.877258	-0.0363908	No
row_194	RARS	Homo sapiens arginyl-tRNA synthetase (RARS), mRNA.	null	null	20337	-0.904509	-0.0283007	No
row_195	HLA-DMB	Homo sapiens major histocompatibility complex, class II, DM beta (HLA-DMB), mRNA.	null	null	20655	-1.20193	-0.0295096	No
row_196	HLA-DOB	Homo sapiens major histocompatibility complex, class II, DO beta (HLA-DOB), mRNA.	null	null	20686	-1.30629	-0.0154858	No
row_197	TLR2	Homo sapiens toll-like receptor 2 (TLR2), mRNA.	null	null	20695	-1.37613	0.000438621	No

## Sheet: The Hallmark analysis of GSE718
NAME	PROBE	DESCRIPTION<br>(from dataset)	GENE SYMBOL	GENE_TITLE	RANK IN GENE LIST	RANK METRIC SCORE	RUNNING ES	CORE ENRICHMENT
row_0	CSF1	Homo sapiens colony stimulating factor 1 (macrophage) (CSF1), transcript variant 1, mRNA.	null	null	135	0.933774	0.0217979	Yes
row_1	IL4R	Homo sapiens interleukin 4 receptor (IL4R), transcript variant 2, mRNA.	null	null	202	0.884713	0.0454529	Yes
row_2	OSMR	Homo sapiens oncostatin M receptor (OSMR), mRNA.	null	null	415	0.781055	0.0588805	Yes
row_3	EBI3	Homo sapiens Epstein-Barr virus induced 3 (EBI3), mRNA.	null	null	430	0.77442	0.0817095	Yes
row_4	CD38	Homo sapiens CD38 molecule (CD38), mRNA.	null	null	712	0.694354	0.0891588	Yes
row_5	PLA2G2A	Homo sapiens phospholipase A2, group IIA (platelets, synovial fluid) (PLA2G2A), mRNA.	null	null	729	0.690203	0.109334	Yes
row_6	IL6ST	Homo sapiens interleukin 6 signal transducer (gp130, oncostatin M receptor) (IL6ST), transcript variant 1, mRNA.	null	null	744	0.683546	0.129405	Yes
row_7	ITGB3	Homo sapiens integrin, beta 3 (platelet glycoprotein IIIa, antigen CD61) (ITGB3), mRNA.	null	null	752	0.681341	0.149748	Yes
row_8	PTPN2	Homo sapiens protein tyrosine phosphatase, non-receptor type 2 (PTPN2), transcript variant 1, mRNA.	null	null	803	0.666466	0.167554	Yes
row_9	IL12RB1	Homo sapiens interleukin 12 receptor, beta 1 (IL12RB1), transcript variant 2, mRNA.	null	null	930	0.640627	0.18089	Yes
row_10	IL3RA	Homo sapiens interleukin 3 receptor, alpha (low affinity) (IL3RA), mRNA.	null	null	1026	0.621189	0.195139	Yes
row_11	LEPR	Homo sapiens leptin receptor (LEPR), transcript variant 1, mRNA.	null	null	1042	0.618684	0.213192	Yes
row_12	IL1R2	Homo sapiens interleukin 1 receptor, type II (IL1R2), transcript variant 2, mRNA.	null	null	1325	0.573208	0.216915	Yes
row_13	TNFRSF1A	Homo sapiens tumor necrosis factor receptor superfamily, member 1A (TNFRSF1A), mRNA.	null	null	1374	0.566377	0.23178	Yes
row_14	CCR1	Homo sapiens chemokine (C-C motif) receptor 1 (CCR1), mRNA.	null	null	1470	0.553465	0.243973	Yes
row_15	IRF9	Homo sapiens interferon regulatory factor 9 (IRF9), mRNA.	null	null	1565	0.540319	0.255816	Yes
row_16	TNF	Homo sapiens tumor necrosis factor (TNF superfamily, member 2) (TNF), mRNA.	null	null	1583	0.537129	0.271296	Yes
row_17	CD14	Homo sapiens CD14 molecule (CD14), transcript variant 2, mRNA.	null	null	1587	0.536832	0.287447	Yes
row_18	ACVR1B	Homo sapiens activin A receptor, type IB (ACVR1B), transcript variant 2, mRNA.	null	null	1599	0.535382	0.303165	Yes
row_19	MYD88	Homo sapiens myeloid differentiation primary response gene (88) (MYD88), mRNA.	null	null	1634	0.531176	0.31764	Yes
row_20	HMOX1	Homo sapiens heme oxygenase (decycling) 1 (HMOX1), mRNA.	null	null	1740	0.5202	0.328339	Yes
row_21	IL2RG	Homo sapiens interleukin 2 receptor, gamma (severe combined immunodeficiency) (IL2RG), mRNA.	null	null	1828	0.511422	0.339644	Yes
row_22	IL7	Homo sapiens interleukin 7 (IL7), mRNA.	null	null	2010	0.489803	0.345734	Yes
row_23	IL13RA1	Homo sapiens interleukin 13 receptor, alpha 1 (IL13RA1), mRNA.	null	null	2052	0.484751	0.35846	Yes
row_24	IL1B	Homo sapiens interleukin 1, beta (IL1B), mRNA.	null	null	2081	0.480969	0.371702	Yes
row_25	CSF2RA	Homo sapiens colony stimulating factor 2 receptor, alpha, low-affinity (granulocyte-macrophage) (CSF2RA), transcript variant 6, mRNA.	null	null	2135	0.4764	0.383593	Yes
row_26	CSF3R	Homo sapiens colony stimulating factor 3 receptor (granulocyte) (CSF3R), transcript variant 4, mRNA.	null	null	2306	0.458751	0.389274	Yes
row_27	STAT1	Homo sapiens signal transducer and activator of transcription 1, 91kDa (STAT1), transcript variant alpha, mRNA.	null	null	2335	0.456881	0.401785	Yes
row_28	LTB	Homo sapiens lymphotoxin beta (TNF superfamily, member 3) (LTB), transcript variant 1, mRNA.	null	null	2466	0.447088	0.409052	Yes
row_29	CXCL9	Homo sapiens chemokine (C-X-C motif) ligand 9 (CXCL9), mRNA.	null	null	2760	0.421918	0.407649	Yes
row_30	IRF1	Homo sapiens interferon regulatory factor 1 (IRF1), mRNA.	null	null	2806	0.417454	0.418139	Yes
row_31	PIM1	Homo sapiens pim-1 oncogene (PIM1), mRNA.	null	null	2898	0.41139	0.426213	Yes
row_32	SOCS3	Homo sapiens suppressor of cytokine signaling 3 (SOCS3), mRNA.	null	null	3010	0.402409	0.433045	Yes
row_33	IFNAR1	Homo sapiens interferon (alpha, beta and omega) receptor 1 (IFNAR1), mRNA.	null	null	3195	0.387257	0.435877	Yes
row_34	TGFB1	Homo sapiens transforming growth factor, beta 1 (TGFB1), mRNA.	null	null	3309	0.379662	0.441921	Yes
row_35	TNFRSF1B	Homo sapiens tumor necrosis factor receptor superfamily, member 1B (TNFRSF1B), mRNA.	null	null	3321	0.378586	0.45288	Yes
row_36	HAX1	Homo sapiens HCLS1 associated protein X-1 (HAX1), transcript variant 1, mRNA.	null	null	3541	0.361011	0.453218	Yes
row_37	BAK1	Homo sapiens BCL2-antagonist/killer 1 (BAK1), mRNA.	null	null	3578	0.358722	0.462361	Yes
row_38	STAT3	Homo sapiens signal transducer and activator of transcription 3 (acute-phase response factor) (STAT3), transcript variant 1, mRNA.	null	null	3579	0.358621	0.473247	Yes
row_39	IL1R1	Homo sapiens interleukin 1 receptor, type I (IL1R1), mRNA.	null	null	3702	0.349734	0.477946	Yes
row_40	CBL	Homo sapiens Cas-Br-M (murine) ecotropic retroviral transforming sequence (CBL), mRNA.	null	null	3966	0.331517	0.475255	Yes
row_41	IFNGR2	Homo sapiens interferon gamma receptor 2 (interferon gamma transducer 1) (IFNGR2), mRNA.	null	null	4179	0.318473	0.47464	Yes
row_42	STAT2	Homo sapiens signal transducer and activator of transcription 2, 113kDa (STAT2), mRNA.	null	null	4212	0.316741	0.482703	Yes
row_43	SOCS1	Homo sapiens suppressor of cytokine signaling 1 (SOCS1), mRNA.	null	null	4320	0.309821	0.486919	Yes
row_44	IL15RA	Homo sapiens interleukin 15 receptor, alpha (IL15RA), transcript variant 2, mRNA.	null	null	4621	0.293498	0.481278	No
row_45	A2M	Homo sapiens alpha-2-macroglobulin (A2M), mRNA.	null	null	4989	0.271369	0.471717	No
row_46	IL18R1	Homo sapiens interleukin 18 receptor 1 (IL18R1), mRNA.	null	null	5068	0.267349	0.476049	No
row_47	CXCL10	Homo sapiens chemokine (C-X-C motif) ligand 10 (CXCL10), mRNA.	null	null	5117	0.264422	0.481748	No
row_48	IL17RB	Homo sapiens interleukin 17 receptor B (IL17RB), transcript variant 2, mRNA.	null	null	5397	0.248636	0.475764	No
row_49	CD44	Homo sapiens CD44 molecule (Indian blood group) (CD44), transcript variant 5, mRNA.	null	null	5604	0.237211	0.472974	No
row_50	ACVRL1	Homo sapiens activin A receptor type II-like 1 (ACVRL1), transcript variant 1, mRNA.	null	null	5647	0.23528	0.478079	No
row_51	JUN	Homo sapiens jun oncogene (JUN), mRNA.	null	null	6272	0.204299	0.454018	No
row_52	GRB2	Homo sapiens growth factor receptor-bound protein 2 (GRB2), transcript variant 1, mRNA.	null	null	6910	0.174093	0.428408	No
row_53	CCL7	Homo sapiens chemokine (C-C motif) ligand 7 (CCL7), mRNA.	null	null	7566	0.144834	0.401038	No
row_54	FAS	Homo sapiens Fas (TNF receptor superfamily, member 6) (FAS), transcript variant 3, mRNA.	null	null	8064	0.12428	0.380707	No
row_55	IL17RA	Homo sapiens interleukin 17 receptor A (IL17RA), mRNA.	null	null	8303	0.114773	0.372648	No
row_56	PTPN11	Homo sapiens protein tyrosine phosphatase, non-receptor type 11 (PTPN11), mRNA.	null	null	8671	0.0997381	0.357876	No
row_57	IL6	Homo sapiens interleukin 6 (interferon, beta 2) (IL6), mRNA.	null	null	9260	0.0747579	0.331628	No
row_58	PIK3R5	Homo sapiens phosphoinositide-3-kinase, regulatory subunit 5 (PIK3R5), mRNA.	null	null	9405	0.0688344	0.326734	No
row_59	REG1A	Homo sapiens regenerating islet-derived 1 alpha (pancreatic stone protein, pancreatic thread protein) (REG1A), mRNA.	null	null	9534	0.0634304	0.322452	No
row_60	TNFRSF21	Homo sapiens tumor necrosis factor receptor superfamily, member 21 (TNFRSF21), mRNA.	null	null	9830	0.0513781	0.309704	No
row_61	CXCL1	Homo sapiens chemokine (C-X-C motif) ligand 1 (melanoma growth stimulating activity, alpha) (CXCL1), mRNA.	null	null	9904	0.0483995	0.307633	No
row_62	TNFRSF12A	Homo sapiens tumor necrosis factor receptor superfamily, member 12A (TNFRSF12A), mRNA.	null	null	10040	0.0443622	0.302432	No
row_63	TYK2	Homo sapiens tyrosine kinase 2 (TYK2), mRNA.	null	null	10425	0.0300674	0.284721	No
row_64	CD36	Homo sapiens CD36 molecule (thrombospondin receptor) (CD36), transcript variant 1, mRNA.	null	null	10853	0.0114744	0.264361	No
row_65	PF4	Homo sapiens platelet factor 4 (chemokine (C-X-C motif) ligand 4) (PF4), mRNA.	null	null	11728	-0.0248368	0.222726	No
row_66	CSF2RB	Homo sapiens colony stimulating factor 2 receptor, beta, low-affinity (granulocyte-macrophage) (CSF2RB), mRNA.	null	null	11988	-0.0358526	0.211253	No
row_67	MAP3K8	Homo sapiens mitogen-activated protein kinase kinase kinase 8 (MAP3K8), mRNA.	null	null	12573	-0.061426	0.184795	No
row_68	DNTT	Homo sapiens deoxynucleotidyltransferase, terminal (DNTT), transcript variant 2, mRNA.	null	null	12846	-0.0721535	0.173793	No
row_69	INHBE	Homo sapiens inhibin, beta E (INHBE), mRNA.	null	null	13107	-0.0842127	0.16374	No
row_70	STAM2	Homo sapiens signal transducing adaptor molecule (SH3 domain and ITAM motif) 2 (STAM2), mRNA.	null	null	13423	-0.0973565	0.151418	No
row_71	IL9R	Homo sapiens interleukin 9 receptor (IL9R), transcript variant 2, mRNA.	null	null	14348	-0.14162	0.110904	No
row_72	CXCL3	Homo sapiens chemokine (C-X-C motif) ligand 3 (CXCL3), mRNA.	null	null	14828	-0.165292	0.0926904	No
row_73	PTPN1	Homo sapiens protein tyrosine phosphatase, non-receptor type 1 (PTPN1), mRNA.	null	null	14861	-0.167112	0.0962112	No
row_74	CNTFR	Homo sapiens ciliary neurotrophic factor receptor (CNTFR), transcript variant 1, mRNA.	null	null	15043	-0.176508	0.0927909	No
row_75	CXCL13	Homo sapiens chemokine (C-X-C motif) ligand 13 (B-cell chemoattractant) (CXCL13), mRNA.	null	null	15356	-0.193774	0.0835414	No
row_76	CXCL11	Homo sapiens chemokine (C-X-C motif) ligand 11 (CXCL11), mRNA.	null	null	16561	-0.268581	0.0333015	No
row_77	CRLF2	Homo sapiens cytokine receptor-like factor 2 (CRLF2), transcript variant 1, mRNA.	null	null	16692	-0.278062	0.0354374	No
row_78	IL2RA	Homo sapiens interleukin 2 receptor, alpha (IL2RA), mRNA.	null	null	16851	-0.289583	0.036565	No
row_79	CSF2	Homo sapiens colony stimulating factor 2 (granulocyte-macrophage) (CSF2), mRNA.	null	null	17039	-0.302696	0.0366843	No
row_80	PDGFC	Homo sapiens platelet derived growth factor C (PDGFC), mRNA.	null	null	17086	-0.306552	0.0437589	No
row_81	IL10RB	Homo sapiens interleukin 10 receptor, beta (IL10RB), mRNA.	null	null	17628	-0.352213	0.0282125	No
row_82	CD9	Homo sapiens CD9 molecule (CD9), mRNA.	null	null	19514	-0.621415	-0.0443446	No
row_83	IFNGR1	Homo sapiens interferon gamma receptor 1 (IFNGR1), mRNA.	null	null	20282	-0.877258	-0.0549136	No
row_84	ITGA4	Homo sapiens integrin, alpha 4 (antigen CD49D, alpha 4 subunit of VLA-4 receptor) (ITGA4), mRNA.	null	null	20599	-1.10391	-0.0367294	No
row_85	TLR2	Homo sapiens toll-like receptor 2 (TLR2), mRNA.	null	null	20695	-1.37613	0.000436387	No
