# Supplementary material for: Paeoniflorin Enhances Endometrial Receptivity through Leukemia Inhibitory Factor
Source: Biomolecules. 2021 Mar 16;11(3):439. doi: 10.3390/biom11030439 (PMC8002267; doi:10.3390/biom11030439)
Supplement: Supplementary file 1 [file biomolecules-11-00439-s001.zip › Table S3. The Hallmark analysis of GSE26787.xlsx]

## Sheet: gsea_report_for_Nor_15838391341
NAME	GS<br> follow link to MSigDB	GS DETAILS	SIZE	ES	NES	NOM p-val	FDR q-val	FWER p-val	RANK AT MAX	LEADING EDGE
HALLMARK_ALLOGRAFT_REJECTION	HALLMARK_ALLOGRAFT_REJECTION	Details ...	197	0.461856	1.85268	0	0	0	2117	tags=22%, list=9%, signal=24%
HALLMARK_IL6_JAK_STAT3_SIGNALING	HALLMARK_IL6_JAK_STAT3_SIGNALING	Details ...	85	0.447833	1.5726	0.00595238	0.047561	0.034	2117	tags=26%, list=9%, signal=28%
HALLMARK_EPITHELIAL_MESENCHYMAL_TRANSITION	HALLMARK_EPITHELIAL_MESENCHYMAL_TRANSITION	Details ...	200	0.374484	1.47879	0	0.064555	0.067	3868	tags=32%, list=17%, signal=38%
HALLMARK_COMPLEMENT	HALLMARK_COMPLEMENT	Details ...	197	0.365066	1.45967	0	0.057177	0.081	2531	tags=22%, list=11%, signal=25%
HALLMARK_COAGULATION	HALLMARK_COAGULATION	Details ...	136	0.376896	1.41329	0.00763359	0.0724802	0.125	2300	tags=22%, list=10%, signal=24%
HALLMARK_IL2_STAT5_SIGNALING	HALLMARK_IL2_STAT5_SIGNALING	Details ...	194	0.352193	1.40989	0	0.0620573	0.128	3071	tags=24%, list=13%, signal=28%
HALLMARK_KRAS_SIGNALING_UP	HALLMARK_KRAS_SIGNALING_UP	Details ...	195	0.347305	1.3912	0.00970874	0.0625113	0.148	1964	tags=21%, list=9%, signal=23%
HALLMARK_INFLAMMATORY_RESPONSE	HALLMARK_INFLAMMATORY_RESPONSE	Details ...	198	0.333244	1.3465	0	0.0782639	0.205	2064	tags=21%, list=9%, signal=23%
HALLMARK_INTERFERON_GAMMA_RESPONSE	HALLMARK_INTERFERON_GAMMA_RESPONSE	Details ...	193	0.278609	1.094	0.148148	0.474673	0.798	3921	tags=30%, list=17%, signal=35%
HALLMARK_APICAL_JUNCTION	HALLMARK_APICAL_JUNCTION	Details ...	197	0.252103	1.00371	0.4125	0.776806	0.943	3868	tags=23%, list=17%, signal=27%
HALLMARK_GLYCOLYSIS	HALLMARK_GLYCOLYSIS	Details ...	192	0.241691	0.959484	0.604651	0.9182	0.98	2399	tags=13%, list=10%, signal=14%
HALLMARK_HYPOXIA	HALLMARK_HYPOXIA	Details ...	194	0.241102	0.944466	0.678571	0.906291	0.982	2087	tags=15%, list=9%, signal=17%
HALLMARK_TNFA_SIGNALING_VIA_NFKB	HALLMARK_TNFA_SIGNALING_VIA_NFKB	Details ...	198	0.233554	0.929552	0.690476	0.905322	0.985	2341	tags=19%, list=10%, signal=21%
HALLMARK_INTERFERON_ALPHA_RESPONSE	HALLMARK_INTERFERON_ALPHA_RESPONSE	Details ...	91	0.251382	0.896927	0.731707	0.962187	0.994	3821	tags=24%, list=17%, signal=29%
HALLMARK_REACTIVE_OXYGEN_SPECIES_PATHWAY	HALLMARK_REACTIVE_OXYGEN_SPECIES_PATHWAY	Details ...	48	0.273352	0.893359	0.649805	0.910157	0.994	1485	tags=8%, list=6%, signal=9%
HALLMARK_UV_RESPONSE_UP	HALLMARK_UV_RESPONSE_UP	Details ...	156	0.225001	0.873287	0.854701	0.905988	0.995	2146	tags=12%, list=9%, signal=13%
HALLMARK_APOPTOSIS	HALLMARK_APOPTOSIS	Details ...	158	0.215176	0.839378	0.92437	0.920688	0.997	1170	tags=7%, list=5%, signal=7%
HALLMARK_UNFOLDED_PROTEIN_RESPONSE	HALLMARK_UNFOLDED_PROTEIN_RESPONSE	Details ...	109	0.128766	0.476473	1	0.999833	1	1965	tags=6%, list=9%, signal=7%

## Sheet: gsea_report_for_RIF_15838391341
NAME	GS<br> follow link to MSigDB	GS DETAILS	SIZE	ES	NES	NOM p-val	FDR q-val	FWER p-val	RANK AT MAX	LEADING EDGE
HALLMARK_SPERMATOGENESIS	HALLMARK_SPERMATOGENESIS	Details ...	134	-0.456905	-1.41698	0.0117509	0.473923	0.475	4985	tags=27%, list=22%, signal=34%
HALLMARK_BILE_ACID_METABOLISM	HALLMARK_BILE_ACID_METABOLISM	Details ...	110	-0.440561	-1.36004	0.0300842	0.471678	0.73	3905	tags=30%, list=17%, signal=36%
HALLMARK_KRAS_SIGNALING_DN	HALLMARK_KRAS_SIGNALING_DN	Details ...	200	-0.420305	-1.34807	0.0175439	0.35677	0.779	3383	tags=25%, list=15%, signal=29%
HALLMARK_OXIDATIVE_PHOSPHORYLATION	HALLMARK_OXIDATIVE_PHOSPHORYLATION	Details ...	191	-0.392553	-1.26867	0.0592755	0.593313	0.968	11043	tags=64%, list=48%, signal=123%
HALLMARK_CHOLESTEROL_HOMEOSTASIS	HALLMARK_CHOLESTEROL_HOMEOSTASIS	Details ...	71	-0.427095	-1.23548	0.14	0.645407	0.991	6724	tags=56%, list=29%, signal=79%
HALLMARK_FATTY_ACID_METABOLISM	HALLMARK_FATTY_ACID_METABOLISM	Details ...	150	-0.394143	-1.23305	0.099422	0.548974	0.992	6855	tags=43%, list=30%, signal=61%
HALLMARK_PANCREAS_BETA_CELLS	HALLMARK_PANCREAS_BETA_CELLS	Details ...	40	-0.453609	-1.20685	0.190934	0.592325	0.997	1048	tags=13%, list=5%, signal=13%
HALLMARK_PEROXISOME	HALLMARK_PEROXISOME	Details ...	102	-0.397294	-1.18527	0.177381	0.613273	0.999	6167	tags=36%, list=27%, signal=49%
HALLMARK_MTORC1_SIGNALING	HALLMARK_MTORC1_SIGNALING	Details ...	192	-0.349122	-1.11401	0.253829	0.912207	1	7691	tags=36%, list=34%, signal=54%
HALLMARK_ANDROGEN_RESPONSE	HALLMARK_ANDROGEN_RESPONSE	Details ...	99	-0.36123	-1.08092	0.328162	1	1	4660	tags=27%, list=20%, signal=34%
HALLMARK_PROTEIN_SECRETION	HALLMARK_PROTEIN_SECRETION	Details ...	94	-0.351718	-1.07301	0.330891	0.961516	1	10618	tags=64%, list=46%, signal=118%
HALLMARK_ESTROGEN_RESPONSE_LATE	HALLMARK_ESTROGEN_RESPONSE_LATE	Details ...	196	-0.31954	-1.02123	0.43662	1	1	3822	tags=23%, list=17%, signal=28%
HALLMARK_G2M_CHECKPOINT	HALLMARK_G2M_CHECKPOINT	Details ...	196	-0.319405	-1.01466	0.444322	1	1	3290	tags=14%, list=14%, signal=17%
HALLMARK_HEDGEHOG_SIGNALING	HALLMARK_HEDGEHOG_SIGNALING	Details ...	35	-0.371377	-0.949118	0.561074	1	1	2651	tags=29%, list=12%, signal=32%
HALLMARK_XENOBIOTIC_METABOLISM	HALLMARK_XENOBIOTIC_METABOLISM	Details ...	192	-0.293001	-0.93741	0.615301	1	1	4994	tags=28%, list=22%, signal=36%
HALLMARK_MYOGENESIS	HALLMARK_MYOGENESIS	Details ...	197	-0.286535	-0.926933	0.666667	1	1	3541	tags=20%, list=15%, signal=23%
HALLMARK_HEME_METABOLISM	HALLMARK_HEME_METABOLISM	Details ...	198	-0.282377	-0.907582	0.700883	1	1	8015	tags=37%, list=35%, signal=57%
HALLMARK_APICAL_SURFACE	HALLMARK_APICAL_SURFACE	Details ...	44	-0.331261	-0.89243	0.643817	1	1	5896	tags=32%, list=26%, signal=43%
HALLMARK_WNT_BETA_CATENIN_SIGNALING	HALLMARK_WNT_BETA_CATENIN_SIGNALING	Details ...	42	-0.337275	-0.886854	0.682768	1	1	7895	tags=38%, list=34%, signal=58%
HALLMARK_PI3K_AKT_MTOR_SIGNALING	HALLMARK_PI3K_AKT_MTOR_SIGNALING	Details ...	103	-0.283096	-0.851931	0.750873	1	1	3624	tags=16%, list=16%, signal=18%
HALLMARK_ADIPOGENESIS	HALLMARK_ADIPOGENESIS		194	-0.266555	-0.845736	0.829295	1	1	7302	tags=37%, list=32%, signal=54%
HALLMARK_DNA_REPAIR	HALLMARK_DNA_REPAIR		144	-0.269334	-0.837844	0.821147	1	1	10286	tags=55%, list=45%, signal=99%
HALLMARK_ESTROGEN_RESPONSE_EARLY	HALLMARK_ESTROGEN_RESPONSE_EARLY		197	-0.255289	-0.823421	0.871003	1	1	2170	tags=12%, list=9%, signal=13%
HALLMARK_P53_PATHWAY	HALLMARK_P53_PATHWAY		194	-0.254132	-0.813344	0.891921	1	1	5576	tags=29%, list=24%, signal=38%
HALLMARK_MYC_TARGETS_V2	HALLMARK_MYC_TARGETS_V2		56	-0.268105	-0.752216	0.888331	1	1	3075	tags=13%, list=13%, signal=14%
HALLMARK_TGF_BETA_SIGNALING	HALLMARK_TGF_BETA_SIGNALING		54	-0.271833	-0.748514	0.886935	1	1	2227	tags=7%, list=10%, signal=8%
HALLMARK_MYC_TARGETS_V1	HALLMARK_MYC_TARGETS_V1		191	-0.229045	-0.732715	0.962678	1	1	12719	tags=58%, list=55%, signal=129%
HALLMARK_MITOTIC_SPINDLE	HALLMARK_MITOTIC_SPINDLE		195	-0.228286	-0.727185	0.978142	1	1	7899	tags=34%, list=34%, signal=52%
HALLMARK_E2F_TARGETS	HALLMARK_E2F_TARGETS		196	-0.218945	-0.706951	0.985808	1	1	5694	tags=21%, list=25%, signal=28%
HALLMARK_UV_RESPONSE_DN	HALLMARK_UV_RESPONSE_DN		143	-0.219368	-0.682181	0.979592	1	1	5452	tags=24%, list=24%, signal=31%
HALLMARK_NOTCH_SIGNALING	HALLMARK_NOTCH_SIGNALING		31	-0.255005	-0.648555	0.948179	1	1	8517	tags=39%, list=37%, signal=61%
HALLMARK_ANGIOGENESIS	HALLMARK_ANGIOGENESIS		34	-0.251766	-0.639233	0.948016	0.990273	1	4322	tags=24%, list=19%, signal=29%

## Sheet: HALLMARK_ALLOGRAFT_REJECTION
NAME	PROBE	DESCRIPTION<br>(from dataset)	GENE SYMBOL	GENE_TITLE	RANK IN GENE LIST	RANK METRIC SCORE	RUNNING ES	CORE ENRICHMENT
row_0	LTB	lymphotoxin beta [Source:HGNC Symbol;Acc:HGNC:6711]	null	null	14	1.34343	0.0365955	Yes
row_1	PRKCB	protein kinase C beta [Source:HGNC Symbol;Acc:HGNC:9395]	null	null	40	1.14742	0.0672777	Yes
row_2	ACHE	acetylcholinesterase (Cartwright blood group) [Source:HGNC Symbol;Acc:HGNC:108]	null	null	44	1.13063	0.0984627	Yes
row_3	CD40	CD40 molecule [Source:HGNC Symbol;Acc:HGNC:11919]	null	null	86	0.939986	0.122696	Yes
row_4	LY86	lymphocyte antigen 86 [Source:HGNC Symbol;Acc:HGNC:16837]	null	null	112	0.865553	0.145571	Yes
row_5	CCR2	C-C motif chemokine receptor 2 [Source:HGNC Symbol;Acc:HGNC:1603]	null	null	167	0.770089	0.164526	Yes
row_6	INHBB	inhibin subunit beta B [Source:HGNC Symbol;Acc:HGNC:6067]	null	null	199	0.727386	0.18331	Yes
row_7	CD96	CD96 molecule [Source:HGNC Symbol;Acc:HGNC:16892]	null	null	243	0.681774	0.200303	Yes
row_8	CD1D	CD1d molecule [Source:HGNC Symbol;Acc:HGNC:1637]	null	null	267	0.648874	0.217264	Yes
row_9	ZAP70	zeta chain of T cell receptor associated protein kinase 70 [Source:HGNC Symbol;Acc:HGNC:12858]	null	null	281	0.63747	0.234349	Yes
row_10	WAS	WASP actin nucleation promoting factor [Source:HGNC Symbol;Acc:HGNC:12731]	null	null	296	0.620515	0.250921	Yes
row_11	APBB1	amyloid beta precursor protein binding family B member 1 [Source:HGNC Symbol;Acc:HGNC:581]	null	null	347	0.573787	0.264615	Yes
row_12	IL18	interleukin 18 [Source:HGNC Symbol;Acc:HGNC:5986]	null	null	373	0.559638	0.279016	Yes
row_13	C2	complement C2 [Source:HGNC Symbol;Acc:HGNC:1248]	null	null	392	0.552044	0.293516	Yes
row_14	LCK	LCK proto-oncogene, Src family tyrosine kinase [Source:HGNC Symbol;Acc:HGNC:6524]	null	null	430	0.532738	0.306644	Yes
row_15	CD8A	CD8a molecule [Source:HGNC Symbol;Acc:HGNC:1706]	null	null	499	0.497991	0.317447	Yes
row_16	CD7	CD7 molecule [Source:HGNC Symbol;Acc:HGNC:1695]	null	null	716	0.411718	0.31935	Yes
row_17	MAP4K1	mitogen-activated protein kinase kinase kinase kinase 1 [Source:HGNC Symbol;Acc:HGNC:6863]	null	null	781	0.385055	0.327201	Yes
row_18	IL27RA	interleukin 27 receptor subunit alpha [Source:HGNC Symbol;Acc:HGNC:17290]	null	null	849	0.364875	0.33436	Yes
row_19	IL4R	interleukin 4 receptor [Source:HGNC Symbol;Acc:HGNC:6015]	null	null	873	0.35799	0.343264	Yes
row_20	ITGAL	integrin subunit alpha L [Source:HGNC Symbol;Acc:HGNC:6148]	null	null	878	0.356541	0.352964	Yes
row_21	CXCL13	C-X-C motif chemokine ligand 13 [Source:HGNC Symbol;Acc:HGNC:10639]	null	null	895	0.351096	0.361985	Yes
row_22	CD2	CD2 molecule [Source:HGNC Symbol;Acc:HGNC:1639]	null	null	916	0.344626	0.370651	Yes
row_23	ITK	IL2 inducible T cell kinase [Source:HGNC Symbol;Acc:HGNC:6171]	null	null	930	0.341959	0.379551	Yes
row_24	CXCR3	C-X-C motif chemokine receptor 3 [Source:HGNC Symbol;Acc:HGNC:4540]	null	null	972	0.330965	0.386915	Yes
row_25	LIF	LIF interleukin 6 family cytokine [Source:HGNC Symbol;Acc:HGNC:6596]	null	null	1033	0.317715	0.393076	Yes
row_26	CD40LG	CD40 ligand [Source:HGNC Symbol;Acc:HGNC:11935]	null	null	1069	0.310779	0.400145	Yes
row_27	SIT1	signaling threshold regulating transmembrane adaptor 1 [Source:HGNC Symbol;Acc:HGNC:17710]	null	null	1129	0.297562	0.405792	Yes
row_28	NCF4	neutrophil cytosolic factor 4 [Source:HGNC Symbol;Acc:HGNC:7662]	null	null	1139	0.29631	0.413603	Yes
row_29	STAB1	stabilin 1 [Source:HGNC Symbol;Acc:HGNC:18628]	null	null	1177	0.288287	0.419961	Yes
row_30	STAT4	signal transducer and activator of transcription 4 [Source:HGNC Symbol;Acc:HGNC:11365]	null	null	1238	0.275932	0.424965	Yes
row_31	GPR65	G protein-coupled receptor 65 [Source:HGNC Symbol;Acc:HGNC:4517]	null	null	1275	0.2678	0.430799	Yes
row_32	IL2RA	interleukin 2 receptor subunit alpha [Source:HGNC Symbol;Acc:HGNC:6008]	null	null	1319	0.260988	0.436137	Yes
row_33	SPI1	Spi-1 proto-oncogene [Source:HGNC Symbol;Acc:HGNC:11241]	null	null	1445	0.240019	0.437287	Yes
row_34	CD3D	CD3d molecule [Source:HGNC Symbol;Acc:HGNC:1673]	null	null	1625	0.216559	0.435412	Yes
row_35	MMP9	matrix metallopeptidase 9 [Source:HGNC Symbol;Acc:HGNC:7176]	null	null	1637	0.21488	0.44088	Yes
row_36	TGFB2	transforming growth factor beta 2 [Source:HGNC Symbol;Acc:HGNC:11768]	null	null	1695	0.208464	0.444147	Yes
row_37	CD247	CD247 molecule [Source:HGNC Symbol;Acc:HGNC:1677]	null	null	1715	0.205547	0.449005	Yes
row_38	CCND3	cyclin D3 [Source:HGNC Symbol;Acc:HGNC:1585]	null	null	1751	0.201621	0.45305	Yes
row_39	HCLS1	hematopoietic cell-specific Lyn substrate 1 [Source:HGNC Symbol;Acc:HGNC:4844]	null	null	1829	0.193052	0.45501	Yes
row_40	IL18RAP	interleukin 18 receptor accessory protein [Source:HGNC Symbol;Acc:HGNC:5989]	null	null	1854	0.190322	0.459226	Yes
row_41	LYN	LYN proto-oncogene, Src family tyrosine kinase [Source:HGNC Symbol;Acc:HGNC:6735]	null	null	2053	0.170885	0.45525	Yes
row_42	CXCL9	C-X-C motif chemokine ligand 9 [Source:HGNC Symbol;Acc:HGNC:7098]	null	null	2054	0.170704	0.459979	Yes
row_43	SOCS1	suppressor of cytokine signaling 1 [Source:HGNC Symbol;Acc:HGNC:19383]	null	null	2117	0.166247	0.461856	Yes
row_44	TIMP1	TIMP metallopeptidase inhibitor 1 [Source:HGNC Symbol;Acc:HGNC:11820]	null	null	2241	0.155034	0.46074	No
row_45	CCR5	C-C motif chemokine receptor 5 (gene/pseudogene) [Source:HGNC Symbol;Acc:HGNC:1606]	null	null	2362	0.143225	0.459429	No
row_46	LCP2	lymphocyte cytosolic protein 2 [Source:HGNC Symbol;Acc:HGNC:6529]	null	null	2496	0.134453	0.457304	No
row_47	IL15	interleukin 15 [Source:HGNC Symbol;Acc:HGNC:5977]	null	null	2499	0.134119	0.46093	No
row_48	DEGS1	delta 4-desaturase, sphingolipid 1 [Source:HGNC Symbol;Acc:HGNC:13709]	null	null	2677	0.122479	0.456538	No
row_49	TRAT1	T cell receptor associated transmembrane adaptor 1 [Source:HGNC Symbol;Acc:HGNC:30698]	null	null	2759	0.11827	0.456251	No
row_50	F2R	coagulation factor II thrombin receptor [Source:HGNC Symbol;Acc:HGNC:3537]	null	null	2829	0.114747	0.456394	No
row_51	FLNA	filamin A [Source:HGNC Symbol;Acc:HGNC:3754]	null	null	2834	0.114185	0.459381	No
row_52	GZMA	granzyme A [Source:HGNC Symbol;Acc:HGNC:4708]	null	null	3017	0.104826	0.454279	No
row_53	CCND2	cyclin D2 [Source:HGNC Symbol;Acc:HGNC:1583]	null	null	3141	0.0988236	0.451606	No
row_54	FYB1	FYN binding protein 1 [Source:HGNC Symbol;Acc:HGNC:4036]	null	null	3199	0.0961744	0.451763	No
row_55	FAS	Fas cell surface death receptor [Source:HGNC Symbol;Acc:HGNC:11920]	null	null	3258	0.0938066	0.45181	No
row_56	CD79A	CD79a molecule [Source:HGNC Symbol;Acc:HGNC:1698]	null	null	3299	0.0922373	0.452606	No
row_57	SOCS5	suppressor of cytokine signaling 5 [Source:HGNC Symbol;Acc:HGNC:16852]	null	null	3301	0.0921873	0.455115	No
row_58	HLA-G	major histocompatibility complex, class I, G [Source:HGNC Symbol;Acc:HGNC:4964]	null	null	3878	0.0728929	0.431799	No
row_59	IRF8	interferon regulatory factor 8 [Source:HGNC Symbol;Acc:HGNC:5358]	null	null	3906	0.0720678	0.432607	No
row_60	PRF1	perforin 1 [Source:HGNC Symbol;Acc:HGNC:9360]	null	null	3960	0.0708165	0.432238	No
row_61	ETS1	ETS proto-oncogene 1, transcription factor [Source:HGNC Symbol;Acc:HGNC:3488]	null	null	3962	0.070729	0.434153	No
row_62	IL9	interleukin 9 [Source:HGNC Symbol;Acc:HGNC:6029]	null	null	4010	0.0694477	0.434009	No
row_63	IL16	interleukin 16 [Source:HGNC Symbol;Acc:HGNC:5980]	null	null	4087	0.0671074	0.432525	No
row_64	THY1	Thy-1 cell surface antigen [Source:HGNC Symbol;Acc:HGNC:11801]	null	null	4155	0.0654209	0.43139	No
row_65	IL2RG	interleukin 2 receptor subunit gamma [Source:HGNC Symbol;Acc:HGNC:6010]	null	null	4221	0.0637647	0.430297	No
row_66	IL2RB	interleukin 2 receptor subunit beta [Source:HGNC Symbol;Acc:HGNC:6009]	null	null	4306	0.0616741	0.428311	No
row_67	KRT1	keratin 1 [Source:HGNC Symbol;Acc:HGNC:6412]	null	null	4377	0.0599258	0.426892	No
row_68	NOS2	nitric oxide synthase 2 [Source:HGNC Symbol;Acc:HGNC:7873]	null	null	4393	0.0594503	0.427879	No
row_69	HLA-DQA1	major histocompatibility complex, class II, DQ alpha 1 [Source:HGNC Symbol;Acc:HGNC:4942]	null	null	4398	0.0593098	0.429346	No
row_70	GBP2	guanylate binding protein 2 [Source:HGNC Symbol;Acc:HGNC:4183]	null	null	4608	0.0547922	0.42167	No
row_71	CCL2	C-C motif chemokine ligand 2 [Source:HGNC Symbol;Acc:HGNC:10618]	null	null	4670	0.0530699	0.420457	No
row_72	UBE2D1	ubiquitin conjugating enzyme E2 D1 [Source:HGNC Symbol;Acc:HGNC:12474]	null	null	4877	0.0487042	0.412745	No
row_73	NME1	NME/NM23 nucleoside diphosphate kinase 1 [Source:HGNC Symbol;Acc:HGNC:7849]	null	null	5005	0.0461174	0.408437	No
row_74	TNF	tumor necrosis factor [Source:HGNC Symbol;Acc:HGNC:11892]	null	null	5034	0.0455825	0.408468	No
row_75	CFP	complement factor properdin [Source:HGNC Symbol;Acc:HGNC:8864]	null	null	5083	0.0446097	0.407592	No
row_76	BRCA1	BRCA1 DNA repair associated [Source:HGNC Symbol;Acc:HGNC:1100]	null	null	5467	0.0375036	0.391784	No
row_77	CCL5	C-C motif chemokine ligand 5 [Source:HGNC Symbol;Acc:HGNC:10632]	null	null	5538	0.0361245	0.389706	No
row_78	TGFB1	transforming growth factor beta 1 [Source:HGNC Symbol;Acc:HGNC:11766]	null	null	5566	0.0357056	0.389508	No
row_79	HLA-A	major histocompatibility complex, class I, A [Source:HGNC Symbol;Acc:HGNC:4931]	null	null	5607	0.0350452	0.388719	No
row_80	FGR	FGR proto-oncogene, Src family tyrosine kinase [Source:HGNC Symbol;Acc:HGNC:3697]	null	null	5708	0.0333559	0.385244	No
row_81	PRKCG	protein kinase C gamma [Source:HGNC Symbol;Acc:HGNC:9402]	null	null	5799	0.0319785	0.382171	No
row_82	PF4	platelet factor 4 [Source:HGNC Symbol;Acc:HGNC:8861]	null	null	5849	0.0309042	0.380872	No
row_83	STAT1	signal transducer and activator of transcription 1 [Source:HGNC Symbol;Acc:HGNC:11362]	null	null	6048	0.0273655	0.372921	No
row_84	ABCE1	ATP binding cassette subfamily E member 1 [Source:HGNC Symbol;Acc:HGNC:69]	null	null	6454	0.0208064	0.355683	No
row_85	HLA-E	major histocompatibility complex, class I, E [Source:HGNC Symbol;Acc:HGNC:4962]	null	null	6498	0.0201416	0.35435	No
row_86	HLA-DRA	major histocompatibility complex, class II, DR alpha [Source:HGNC Symbol;Acc:HGNC:4947]	null	null	6533	0.0196217	0.353398	No
row_87	RPL3L	ribosomal protein L3 like [Source:HGNC Symbol;Acc:HGNC:10351]	null	null	6579	0.0190019	0.351945	No
row_88	CCR1	C-C motif chemokine receptor 1 [Source:HGNC Symbol;Acc:HGNC:1602]	null	null	6924	0.0140123	0.337202	No
row_89	PTPRC	protein tyrosine phosphatase receptor type C [Source:HGNC Symbol;Acc:HGNC:9666]	null	null	7009	0.0129817	0.333867	No
row_90	IL12A	interleukin 12A [Source:HGNC Symbol;Acc:HGNC:5969]	null	null	7066	0.0120586	0.331738	No
row_91	CCL11	C-C motif chemokine ligand 11 [Source:HGNC Symbol;Acc:HGNC:10610]	null	null	7165	0.0105965	0.327721	No
row_92	GZMB	granzyme B [Source:HGNC Symbol;Acc:HGNC:4709]	null	null	7260	0.00955581	0.323851	No
row_93	CSF1	colony stimulating factor 1 [Source:HGNC Symbol;Acc:HGNC:2432]	null	null	7280	0.00916256	0.323269	No
row_94	DARS	aspartyl-tRNA synthetase [Source:HGNC Symbol;Acc:HGNC:2678]	null	null	7566	0.00564203	0.310889	No
row_95	RPL39	ribosomal protein L39 [Source:HGNC Symbol;Acc:HGNC:10350]	null	null	7702	0.00376709	0.305056	No
row_96	RPS3A	ribosomal protein S3A [Source:HGNC Symbol;Acc:HGNC:10421]	null	null	7810	0.00241985	0.300416	No
row_97	RPS9	ribosomal protein S9 [Source:HGNC Symbol;Acc:HGNC:10442]	null	null	7854	0.00187499	0.298577	No
row_98	RPS19	ribosomal protein S19 [Source:HGNC Symbol;Acc:HGNC:10402]	null	null	7937	0.00089503	0.294995	No
row_99	AARS	alanyl-tRNA synthetase [Source:HGNC Symbol;Acc:HGNC:20]	null	null	7948	0.000758565	0.294576	No
row_100	CRTAM	cytotoxic and regulatory T cell molecule [Source:HGNC Symbol;Acc:HGNC:24313]	null	null	8029	-8.64794e-05	0.29106	No
row_101	CD3G	CD3g molecule [Source:HGNC Symbol;Acc:HGNC:1675]	null	null	8138	-0.00111245	0.28634	No
row_102	CD47	CD47 molecule [Source:HGNC Symbol;Acc:HGNC:1682]	null	null	8142	-0.00113637	0.28624	No
row_103	NPM1	nucleophosmin 1 [Source:HGNC Symbol;Acc:HGNC:7910]	null	null	8449	-0.00431011	0.2729	No
row_104	KLRD1	killer cell lectin like receptor D1 [Source:HGNC Symbol;Acc:HGNC:6378]	null	null	8461	-0.00442982	0.272539	No
row_105	EIF3A	eukaryotic translation initiation factor 3 subunit A [Source:HGNC Symbol;Acc:HGNC:3271]	null	null	8663	-0.00659594	0.26388	No
row_106	B2M	beta-2-microglobulin [Source:HGNC Symbol;Acc:HGNC:914]	null	null	8678	-0.0067469	0.263451	No
row_107	MBL2	mannose binding lectin 2 [Source:HGNC Symbol;Acc:HGNC:6922]	null	null	8683	-0.00677761	0.263463	No
row_108	TAPBP	TAP binding protein [Source:HGNC Symbol;Acc:HGNC:11566]	null	null	8894	-0.00902096	0.254476	No
row_109	BCAT1	branched chain amino acid transaminase 1 [Source:HGNC Symbol;Acc:HGNC:976]	null	null	8972	-0.00995058	0.251365	No
row_110	IKBKB	inhibitor of nuclear factor kappa B kinase subunit beta [Source:HGNC Symbol;Acc:HGNC:5960]	null	null	9036	-0.0105365	0.248886	No
row_111	IFNG	interferon gamma [Source:HGNC Symbol;Acc:HGNC:5438]	null	null	9054	-0.0107212	0.248435	No
row_112	SRGN	serglycin [Source:HGNC Symbol;Acc:HGNC:9361]	null	null	9094	-0.0111734	0.247029	No
row_113	EGFR	epidermal growth factor receptor [Source:HGNC Symbol;Acc:HGNC:3236]	null	null	9103	-0.011316	0.246991	No
row_114	IL10	interleukin 10 [Source:HGNC Symbol;Acc:HGNC:5962]	null	null	9538	-0.0154998	0.22833	No
row_115	IGSF6	immunoglobulin superfamily member 6 [Source:HGNC Symbol;Acc:HGNC:5953]	null	null	9589	-0.015971	0.226574	No
row_116	ST8SIA4	ST8 alpha-N-acetyl-neuraminide alpha-2,8-sialyltransferase 4 [Source:HGNC Symbol;Acc:HGNC:10871]	null	null	9592	-0.0159795	0.226928	No
row_117	IL4	interleukin 4 [Source:HGNC Symbol;Acc:HGNC:6014]	null	null	9653	-0.0166241	0.22475	No
row_118	ABI1	abl interactor 1 [Source:HGNC Symbol;Acc:HGNC:11320]	null	null	9748	-0.0176076	0.221103	No
row_119	GCNT1	glucosaminyl (N-acetyl) transferase 1 [Source:HGNC Symbol;Acc:HGNC:4203]	null	null	9956	-0.019532	0.212539	No
row_120	HIF1A	hypoxia inducible factor 1 subunit alpha [Source:HGNC Symbol;Acc:HGNC:4910]	null	null	9982	-0.0199522	0.211992	No
row_121	IL2	interleukin 2 [Source:HGNC Symbol;Acc:HGNC:6001]	null	null	10160	-0.0217841	0.20481	No
row_122	AKT1	AKT serine/threonine kinase 1 [Source:HGNC Symbol;Acc:HGNC:391]	null	null	10178	-0.0219743	0.204671	No
row_123	IFNAR2	interferon alpha and beta receptor subunit 2 [Source:HGNC Symbol;Acc:HGNC:5433]	null	null	10341	-0.0237932	0.198204	No
row_124	IL12B	interleukin 12B [Source:HGNC Symbol;Acc:HGNC:5970]	null	null	10595	-0.0265321	0.187811	No
row_125	BCL3	BCL3 transcription coactivator [Source:HGNC Symbol;Acc:HGNC:998]	null	null	11023	-0.0311694	0.169893	No
row_126	CCL4	C-C motif chemokine ligand 4 [Source:HGNC Symbol;Acc:HGNC:10630]	null	null	11308	-0.034382	0.158353	No
row_127	NLRP3	NLR family pyrin domain containing 3 [Source:HGNC Symbol;Acc:HGNC:16400]	null	null	11328	-0.0345506	0.158474	No
row_128	IRF4	interferon regulatory factor 4 [Source:HGNC Symbol;Acc:HGNC:6119]	null	null	11362	-0.0347592	0.157986	No
row_129	EREG	epiregulin [Source:HGNC Symbol;Acc:HGNC:3443]	null	null	11416	-0.0352896	0.156632	No
row_130	CTSS	cathepsin S [Source:HGNC Symbol;Acc:HGNC:2545]	null	null	11545	-0.0368103	0.152022	No
row_131	JAK2	Janus kinase 2 [Source:HGNC Symbol;Acc:HGNC:6192]	null	null	11965	-0.0415233	0.134742	No
row_132	BCL10	BCL10 immune signaling adaptor [Source:HGNC Symbol;Acc:HGNC:989]	null	null	11996	-0.0418348	0.134581	No
row_133	CD74	CD74 molecule [Source:HGNC Symbol;Acc:HGNC:1697]	null	null	12001	-0.0418885	0.135565	No
row_134	CD4	CD4 molecule [Source:HGNC Symbol;Acc:HGNC:1678]	null	null	12037	-0.0421969	0.135195	No
row_135	EIF3D	eukaryotic translation initiation factor 3 subunit D [Source:HGNC Symbol;Acc:HGNC:3278]	null	null	12192	-0.0438993	0.129637	No
row_136	EIF3J	eukaryotic translation initiation factor 3 subunit J [Source:HGNC Symbol;Acc:HGNC:3270]	null	null	12197	-0.0439217	0.130678	No
row_137	MAP3K7	mitogen-activated protein kinase kinase kinase 7 [Source:HGNC Symbol;Acc:HGNC:6859]	null	null	12375	-0.0459276	0.124164	No
row_138	TLR3	toll like receptor 3 [Source:HGNC Symbol;Acc:HGNC:11849]	null	null	12382	-0.0460609	0.125176	No
row_139	CSK	C-terminal Src kinase [Source:HGNC Symbol;Acc:HGNC:2444]	null	null	12556	-0.0483229	0.118905	No
row_140	GALNT1	polypeptide N-acetylgalactosaminyltransferase 1 [Source:HGNC Symbol;Acc:HGNC:4123]	null	null	13194	-0.0560922	0.0924406	No
row_141	CARTPT	CART prepropeptide [Source:HGNC Symbol;Acc:HGNC:24323]	null	null	13390	-0.0587076	0.0854897	No
row_142	IFNGR2	interferon gamma receptor 2 [Source:HGNC Symbol;Acc:HGNC:5440]	null	null	13393	-0.058736	0.0870286	No
row_143	IL11	interleukin 11 [Source:HGNC Symbol;Acc:HGNC:5966]	null	null	13479	-0.0599082	0.0849493	No
row_144	HLA-DMA	major histocompatibility complex, class II, DM alpha [Source:HGNC Symbol;Acc:HGNC:4934]	null	null	13528	-0.0605838	0.0845161	No
row_145	LY75	lymphocyte antigen 75 [Source:HGNC Symbol;Acc:HGNC:6729]	null	null	13566	-0.0609901	0.084578	No
row_146	INHBA	inhibin subunit beta A [Source:HGNC Symbol;Acc:HGNC:6066]	null	null	13608	-0.0614971	0.084478	No
row_147	CCL7	C-C motif chemokine ligand 7 [Source:HGNC Symbol;Acc:HGNC:10634]	null	null	13782	-0.0637809	0.0786352	No
row_148	UBE2N	ubiquitin conjugating enzyme E2 N [Source:HGNC Symbol;Acc:HGNC:12492]	null	null	13828	-0.0643549	0.0784384	No
row_149	FASLG	Fas ligand [Source:HGNC Symbol;Acc:HGNC:11936]	null	null	14102	-0.068453	0.0683266	No
row_150	EIF4G3	eukaryotic translation initiation factor 4 gamma 3 [Source:HGNC Symbol;Acc:HGNC:3298]	null	null	14361	-0.0719653	0.0589718	No
row_151	CD28	CD28 molecule [Source:HGNC Symbol;Acc:HGNC:1653]	null	null	14495	-0.0739582	0.0551703	No
row_152	GLMN	glomulin, FKBP associated protein [Source:HGNC Symbol;Acc:HGNC:14373]	null	null	14637	-0.0758656	0.0510698	No
row_153	ITGB2	integrin subunit beta 2 [Source:HGNC Symbol;Acc:HGNC:6155]	null	null	14742	-0.0773996	0.0486392	No
row_154	PTPN6	protein tyrosine phosphatase non-receptor type 6 [Source:HGNC Symbol;Acc:HGNC:9658]	null	null	15386	-0.0878534	0.0227902	No
row_155	EIF5A	eukaryotic translation initiation factor 5A [Source:HGNC Symbol;Acc:HGNC:3300]	null	null	16300	-0.104576	-0.0144715	No
row_156	IL12RB1	interleukin 12 receptor subunit beta 1 [Source:HGNC Symbol;Acc:HGNC:5971]	null	null	16530	-0.109644	-0.0215071	No
row_157	MTIF2	mitochondrial translational initiation factor 2 [Source:HGNC Symbol;Acc:HGNC:7441]	null	null	16811	-0.116421	-0.0305982	No
row_158	CD8B	CD8b molecule [Source:HGNC Symbol;Acc:HGNC:1707]	null	null	16975	-0.120354	-0.0344341	No
row_159	NCK1	NCK adaptor protein 1 [Source:HGNC Symbol;Acc:HGNC:7664]	null	null	17055	-0.122159	-0.0345253	No
row_160	IFNGR1	interferon gamma receptor 1 [Source:HGNC Symbol;Acc:HGNC:5439]	null	null	17144	-0.124276	-0.0349537	No
row_161	CAPG	capping actin protein, gelsolin like [Source:HGNC Symbol;Acc:HGNC:1474]	null	null	17179	-0.12493	-0.0329888	No
row_162	NCR1	natural cytotoxicity triggering receptor 1 [Source:HGNC Symbol;Acc:HGNC:6731]	null	null	17262	-0.127064	-0.0330761	No
row_163	HLA-DOA	major histocompatibility complex, class II, DO alpha [Source:HGNC Symbol;Acc:HGNC:4936]	null	null	17682	-0.137751	-0.0476903	No
row_164	ELF4	E74 like ETS transcription factor 4 [Source:HGNC Symbol;Acc:HGNC:3319]	null	null	17992	-0.147585	-0.0571938	No
row_165	IL7	interleukin 7 [Source:HGNC Symbol;Acc:HGNC:6023]	null	null	17993	-0.14762	-0.0531049	No
row_166	TAP1	transporter 1, ATP binding cassette subfamily B member [Source:HGNC Symbol;Acc:HGNC:43]	null	null	18051	-0.149416	-0.0514735	No
row_167	HDAC9	histone deacetylase 9 [Source:HGNC Symbol;Acc:HGNC:14065]	null	null	18190	-0.153614	-0.0532885	No
row_168	DYRK3	dual specificity tyrosine phosphorylation regulated kinase 3 [Source:HGNC Symbol;Acc:HGNC:3094]	null	null	18210	-0.154176	-0.0498537	No
row_169	RARS	arginyl-tRNA synthetase [Source:HGNC Symbol;Acc:HGNC:9870]	null	null	18255	-0.155786	-0.047474	No
row_170	TPD52	tumor protein D52 [Source:HGNC Symbol;Acc:HGNC:12005]	null	null	18273	-0.156219	-0.0438947	No
row_171	HLA-DMB	major histocompatibility complex, class II, DM beta [Source:HGNC Symbol;Acc:HGNC:4935]	null	null	18834	-0.177637	-0.0636061	No
row_172	CCL13	C-C motif chemokine ligand 13 [Source:HGNC Symbol;Acc:HGNC:10611]	null	null	18856	-0.178814	-0.0595768	No
row_173	MRPL3	mitochondrial ribosomal protein L3 [Source:HGNC Symbol;Acc:HGNC:10379]	null	null	19247	-0.196154	-0.0712978	No
row_174	IL1B	interleukin 1 beta [Source:HGNC Symbol;Acc:HGNC:5992]	null	null	19422	-0.205341	-0.0732636	No
row_175	RIPK2	receptor interacting serine/threonine kinase 2 [Source:HGNC Symbol;Acc:HGNC:10020]	null	null	19490	-0.209306	-0.0704131	No
row_176	CD80	CD80 molecule [Source:HGNC Symbol;Acc:HGNC:1700]	null	null	19583	-0.214219	-0.0685261	No
row_177	IRF7	interferon regulatory factor 7 [Source:HGNC Symbol;Acc:HGNC:6122]	null	null	19661	-0.21767	-0.0658838	No
row_178	ICAM1	intercellular adhesion molecule 1 [Source:HGNC Symbol;Acc:HGNC:5344]	null	null	19690	-0.219046	-0.0610481	No
row_179	ICOSLG	inducible T cell costimulator ligand [Source:HGNC Symbol;Acc:HGNC:17087]	null	null	19834	-0.228622	-0.0610055	No
row_180	IL6	interleukin 6 [Source:HGNC Symbol;Acc:HGNC:6018]	null	null	19936	-0.234019	-0.058966	No
row_181	TRAF2	TNF receptor associated factor 2 [Source:HGNC Symbol;Acc:HGNC:12032]	null	null	19963	-0.235996	-0.0535728	No
row_182	TLR1	toll like receptor 1 [Source:HGNC Symbol;Acc:HGNC:11847]	null	null	20006	-0.238628	-0.0488105	No
row_183	FCGR2B	Fc fragment of IgG receptor IIb [Source:HGNC Symbol;Acc:HGNC:3618]	null	null	20328	-0.261893	-0.0556756	No
row_184	CD3E	CD3e molecule [Source:HGNC Symbol;Acc:HGNC:1674]	null	null	20349	-0.264121	-0.0492395	No
row_185	ACVR2A	activin A receptor type 2A [Source:HGNC Symbol;Acc:HGNC:173]	null	null	20472	-0.274289	-0.0470083	No
row_186	WARS	tryptophanyl-tRNA synthetase [Source:HGNC Symbol;Acc:HGNC:12729]	null	null	20833	-0.308817	-0.0542891	No
row_187	CD86	CD86 molecule [Source:HGNC Symbol;Acc:HGNC:1705]	null	null	20877	-0.313388	-0.0475	No
row_188	CDKN2A	cyclin dependent kinase inhibitor 2A [Source:HGNC Symbol;Acc:HGNC:1787]	null	null	21011	-0.326671	-0.0443017	No
row_189	CCL22	C-C motif chemokine ligand 22 [Source:HGNC Symbol;Acc:HGNC:10621]	null	null	21063	-0.333068	-0.0373194	No
row_190	IL13	interleukin 13 [Source:HGNC Symbol;Acc:HGNC:5973]	null	null	21465	-0.390688	-0.0441359	No
row_191	TAP2	transporter 2, ATP binding cassette subfamily B member [Source:HGNC Symbol;Acc:HGNC:44]	null	null	21574	-0.410066	-0.037528	No
row_192	TLR2	toll like receptor 2 [Source:HGNC Symbol;Acc:HGNC:11848]	null	null	22232	-0.577545	-0.050429	No
row_193	CCL19	C-C motif chemokine ligand 19 [Source:HGNC Symbol;Acc:HGNC:10617]	null	null	22429	-0.660317	-0.0407602	No
row_194	ELANE	elastase, neutrophil expressed [Source:HGNC Symbol;Acc:HGNC:3309]	null	null	22452	-0.66943	-0.0231855	No
row_195	F2	coagulation factor II, thrombin [Source:HGNC Symbol;Acc:HGNC:3535]	null	null	22633	-0.795762	-0.00906131	No
row_196	TLR6	toll like receptor 6 [Source:HGNC Symbol;Acc:HGNC:16711]	null	null	22637	-0.798778	0.0129318	No

## Sheet: HALLMARK_IL6_JAK_STAT3_SIGNALIN
NAME	PROBE	DESCRIPTION<br>(from dataset)	GENE SYMBOL	GENE_TITLE	RANK IN GENE LIST	RANK METRIC SCORE	RUNNING ES	CORE ENRICHMENT
row_0	LTB	lymphotoxin beta [Source:HGNC Symbol;Acc:HGNC:6711]	null	null	14	1.34343	0.0728819	Yes
row_1	CD38	CD38 molecule [Source:HGNC Symbol;Acc:HGNC:1667]	null	null	59	1.03554	0.127607	Yes
row_2	IL18R1	interleukin 18 receptor 1 [Source:HGNC Symbol;Acc:HGNC:5988]	null	null	69	0.986434	0.181177	Yes
row_3	CSF3R	colony stimulating factor 3 receptor [Source:HGNC Symbol;Acc:HGNC:2439]	null	null	148	0.797543	0.221394	Yes
row_4	CSF2RA	colony stimulating factor 2 receptor alpha subunit [Source:HGNC Symbol;Acc:HGNC:2435]	null	null	414	0.540523	0.239365	Yes
row_5	PLA2G2A	phospholipase A2 group IIA [Source:HGNC Symbol;Acc:HGNC:9031]	null	null	474	0.510129	0.26469	Yes
row_6	ITGB3	integrin subunit beta 3 [Source:HGNC Symbol;Acc:HGNC:6156]	null	null	628	0.440467	0.28209	Yes
row_7	IL17RB	interleukin 17 receptor B [Source:HGNC Symbol;Acc:HGNC:18015]	null	null	694	0.417523	0.302086	Yes
row_8	PIK3R5	phosphoinositide-3-kinase regulatory subunit 5 [Source:HGNC Symbol;Acc:HGNC:30035]	null	null	814	0.376583	0.317479	Yes
row_9	IL1R2	interleukin 1 receptor type 2 [Source:HGNC Symbol;Acc:HGNC:5994]	null	null	854	0.363173	0.33564	Yes
row_10	IL4R	interleukin 4 receptor [Source:HGNC Symbol;Acc:HGNC:6015]	null	null	873	0.35799	0.354437	Yes
row_11	CXCL13	C-X-C motif chemokine ligand 13 [Source:HGNC Symbol;Acc:HGNC:10639]	null	null	895	0.351096	0.372725	Yes
row_12	PIM1	Pim-1 proto-oncogene, serine/threonine kinase [Source:HGNC Symbol;Acc:HGNC:8986]	null	null	931	0.341432	0.389872	Yes
row_13	TNFRSF12A	TNF receptor superfamily member 12A [Source:HGNC Symbol;Acc:HGNC:18152]	null	null	1170	0.289035	0.395267	Yes
row_14	IL2RA	interleukin 2 receptor subunit alpha [Source:HGNC Symbol;Acc:HGNC:6008]	null	null	1319	0.260988	0.403067	Yes
row_15	REG1A	regenerating family member 1 alpha [Source:HGNC Symbol;Acc:HGNC:9951]	null	null	1383	0.250741	0.414026	Yes
row_16	CSF2	colony stimulating factor 2 [Source:HGNC Symbol;Acc:HGNC:2434]	null	null	1417	0.245857	0.426032	Yes
row_17	CBL	Cbl proto-oncogene [Source:HGNC Symbol;Acc:HGNC:1541]	null	null	1567	0.222995	0.431709	Yes
row_18	OSMR	oncostatin M receptor [Source:HGNC Symbol;Acc:HGNC:8507]	null	null	1636	0.21531	0.440512	Yes
row_19	SOCS3	suppressor of cytokine signaling 3 [Source:HGNC Symbol;Acc:HGNC:19391]	null	null	1962	0.179301	0.436096	Yes
row_20	CXCL9	C-X-C motif chemokine ligand 9 [Source:HGNC Symbol;Acc:HGNC:7098]	null	null	2054	0.170704	0.441452	Yes
row_21	SOCS1	suppressor of cytokine signaling 1 [Source:HGNC Symbol;Acc:HGNC:19383]	null	null	2117	0.166247	0.447833	Yes
row_22	CXCL10	C-X-C motif chemokine ligand 10 [Source:HGNC Symbol;Acc:HGNC:10637]	null	null	2489	0.134783	0.438968	No
row_23	CSF2RB	colony stimulating factor 2 receptor beta common subunit [Source:HGNC Symbol;Acc:HGNC:2436]	null	null	2506	0.133453	0.445568	No
row_24	FAS	Fas cell surface death receptor [Source:HGNC Symbol;Acc:HGNC:11920]	null	null	3258	0.0938066	0.417829	No
row_25	IL1R1	interleukin 1 receptor type 1 [Source:HGNC Symbol;Acc:HGNC:5993]	null	null	3374	0.0891448	0.417672	No
row_26	IRF1	interferon regulatory factor 1 [Source:HGNC Symbol;Acc:HGNC:6116]	null	null	3470	0.0856077	0.418198	No
row_27	A2M	alpha-2-macroglobulin [Source:HGNC Symbol;Acc:HGNC:7]	null	null	3620	0.0804627	0.416078	No
row_28	BAK1	BCL2 antagonist/killer 1 [Source:HGNC Symbol;Acc:HGNC:949]	null	null	3708	0.0779579	0.416535	No
row_29	LEPR	leptin receptor [Source:HGNC Symbol;Acc:HGNC:6554]	null	null	3760	0.0763172	0.418478	No
row_30	IL6ST	interleukin 6 signal transducer [Source:HGNC Symbol;Acc:HGNC:6021]	null	null	3832	0.0740601	0.419422	No
row_31	HMOX1	heme oxygenase 1 [Source:HGNC Symbol;Acc:HGNC:5013]	null	null	3986	0.0700489	0.416557	No
row_32	IL2RG	interleukin 2 receptor subunit gamma [Source:HGNC Symbol;Acc:HGNC:6010]	null	null	4221	0.0637647	0.409803	No
row_33	TNFRSF1A	TNF receptor superfamily member 1A [Source:HGNC Symbol;Acc:HGNC:11916]	null	null	4844	0.0495822	0.385291	No
row_34	TNF	tumor necrosis factor [Source:HGNC Symbol;Acc:HGNC:11892]	null	null	5034	0.0455825	0.379512	No
row_35	MYD88	MYD88 innate immune signal transduction adaptor [Source:HGNC Symbol;Acc:HGNC:7562]	null	null	5036	0.0455282	0.381959	No
row_36	IL15RA	interleukin 15 receptor subunit alpha [Source:HGNC Symbol;Acc:HGNC:5978]	null	null	5418	0.0385237	0.367391	No
row_37	TGFB1	transforming growth factor beta 1 [Source:HGNC Symbol;Acc:HGNC:11766]	null	null	5566	0.0357056	0.36291	No
row_38	TNFRSF1B	TNF receptor superfamily member 1B [Source:HGNC Symbol;Acc:HGNC:11917]	null	null	5596	0.0352208	0.363567	No
row_39	IL13RA1	interleukin 13 receptor subunit alpha 1 [Source:HGNC Symbol;Acc:HGNC:5974]	null	null	5625	0.0347405	0.364242	No
row_40	PF4	platelet factor 4 [Source:HGNC Symbol;Acc:HGNC:8861]	null	null	5849	0.0309042	0.356172	No
row_41	STAT1	signal transducer and activator of transcription 1 [Source:HGNC Symbol;Acc:HGNC:11362]	null	null	6048	0.0273655	0.349003	No
row_42	ACVRL1	activin A receptor like type 1 [Source:HGNC Symbol;Acc:HGNC:175]	null	null	6287	0.023431	0.339868	No
row_43	IL3RA	interleukin 3 receptor subunit alpha [Source:HGNC Symbol;Acc:HGNC:6012]	null	null	6550	0.0193506	0.329459	No
row_44	ACVR1B	activin A receptor type 1B [Source:HGNC Symbol;Acc:HGNC:172]	null	null	6889	0.0144299	0.315454	No
row_45	CCR1	C-C motif chemokine receptor 1 [Source:HGNC Symbol;Acc:HGNC:1602]	null	null	6924	0.0140123	0.314733	No
row_46	PTPN2	protein tyrosine phosphatase non-receptor type 2 [Source:HGNC Symbol;Acc:HGNC:9650]	null	null	6976	0.0134082	0.313234	No
row_47	PTPN11	protein tyrosine phosphatase non-receptor type 11 [Source:HGNC Symbol;Acc:HGNC:9644]	null	null	7263	0.00948161	0.301235	No
row_48	CSF1	colony stimulating factor 1 [Source:HGNC Symbol;Acc:HGNC:2432]	null	null	7280	0.00916256	0.301035	No
row_49	AC005840.1	lymphotoxin beta receptor [Source:NCBI gene;Acc:4055]	null	null	7423	0.0073328	0.295221	No
row_50	CD44	CD44 molecule (Indian blood group) [Source:HGNC Symbol;Acc:HGNC:1681]	null	null	8237	-0.00213357	0.259754	No
row_51	IL17RA	interleukin 17 receptor A [Source:HGNC Symbol;Acc:HGNC:5985]	null	null	8251	-0.00228544	0.25931	No
row_52	EBI3	Epstein-Barr virus induced 3 [Source:HGNC Symbol;Acc:HGNC:3129]	null	null	8275	-0.00254304	0.258442	No
row_53	INHBE	inhibin subunit beta E [Source:HGNC Symbol;Acc:HGNC:24029]	null	null	8431	-0.00417048	0.251886	No
row_54	STAT3	signal transducer and activator of transcription 3 [Source:HGNC Symbol;Acc:HGNC:11364]	null	null	11040	-0.0313933	0.139453	No
row_55	MAP3K8	mitogen-activated protein kinase kinase kinase 8 [Source:HGNC Symbol;Acc:HGNC:6860]	null	null	11450	-0.035751	0.123507	No
row_56	TYK2	tyrosine kinase 2 [Source:HGNC Symbol;Acc:HGNC:12440]	null	null	11972	-0.0415996	0.102979	No
row_57	IFNAR1	interferon alpha and beta receptor subunit 1 [Source:HGNC Symbol;Acc:HGNC:5432]	null	null	12098	-0.0428569	0.0998521	No
row_58	HAX1	HCLS1 associated protein X-1 [Source:HGNC Symbol;Acc:HGNC:16915]	null	null	12155	-0.0435335	0.0997825	No
row_59	CRLF2	cytokine receptor like factor 2 [Source:HGNC Symbol;Acc:HGNC:14281]	null	null	12521	-0.0478405	0.0864239	No
row_60	JUN	Jun proto-oncogene, AP-1 transcription factor subunit [Source:HGNC Symbol;Acc:HGNC:6204]	null	null	12635	-0.0493105	0.0841756	No
row_61	IFNGR2	interferon gamma receptor 2 [Source:HGNC Symbol;Acc:HGNC:5440]	null	null	13393	-0.058736	0.0542553	No
row_62	STAM2	signal transducing adaptor molecule 2 [Source:HGNC Symbol;Acc:HGNC:11358]	null	null	13696	-0.0627541	0.04447	No
row_63	CCL7	C-C motif chemokine ligand 7 [Source:HGNC Symbol;Acc:HGNC:10634]	null	null	13782	-0.0637809	0.0442389	No
row_64	CD9	CD9 molecule [Source:HGNC Symbol;Acc:HGNC:1709]	null	null	13885	-0.0652184	0.0433423	No
row_65	CXCL11	C-X-C motif chemokine ligand 11 [Source:HGNC Symbol;Acc:HGNC:10638]	null	null	14811	-0.0784627	0.00714798	No
row_66	CD36	CD36 molecule [Source:HGNC Symbol;Acc:HGNC:1663]	null	null	15524	-0.0900881	-0.0190874	No
row_67	STAT2	signal transducer and activator of transcription 2 [Source:HGNC Symbol;Acc:HGNC:11363]	null	null	16051	-0.0996605	-0.0366581	No
row_68	IL12RB1	interleukin 12 receptor subunit beta 1 [Source:HGNC Symbol;Acc:HGNC:5971]	null	null	16530	-0.109644	-0.0515816	No
row_69	IFNGR1	interferon gamma receptor 1 [Source:HGNC Symbol;Acc:HGNC:5439]	null	null	17144	-0.124276	-0.0716135	No
row_70	GRB2	growth factor receptor bound protein 2 [Source:HGNC Symbol;Acc:HGNC:4566]	null	null	17290	-0.127701	-0.070974	No
row_71	TNFRSF21	TNF receptor superfamily member 21 [Source:HGNC Symbol;Acc:HGNC:13469]	null	null	17659	-0.137206	-0.0795751	No
row_72	IL7	interleukin 7 [Source:HGNC Symbol;Acc:HGNC:6023]	null	null	17993	-0.14762	-0.0860745	No
row_73	PDGFC	platelet derived growth factor C [Source:HGNC Symbol;Acc:HGNC:8801]	null	null	18166	-0.153003	-0.0852325	No
row_74	DNTT	DNA nucleotidylexotransferase [Source:HGNC Symbol;Acc:HGNC:2983]	null	null	18440	-0.162684	-0.0882817	No
row_75	CD14	CD14 molecule [Source:HGNC Symbol;Acc:HGNC:1628]	null	null	18874	-0.179366	-0.0974214	No
row_76	ITGA4	integrin subunit alpha 4 [Source:HGNC Symbol;Acc:HGNC:6140]	null	null	19061	-0.187143	-0.0953245	No
row_77	IL1B	interleukin 1 beta [Source:HGNC Symbol;Acc:HGNC:5992]	null	null	19422	-0.205341	-0.099848	No
row_78	IL6	interleukin 6 [Source:HGNC Symbol;Acc:HGNC:6018]	null	null	19936	-0.234019	-0.109499	No
row_79	PTPN1	protein tyrosine phosphatase non-receptor type 1 [Source:HGNC Symbol;Acc:HGNC:9642]	null	null	20180	-0.250285	-0.106443	No
row_80	CXCL3	C-X-C motif chemokine ligand 3 [Source:HGNC Symbol;Acc:HGNC:4604]	null	null	22173	-0.556123	-0.163208	No
row_81	TLR2	toll like receptor 2 [Source:HGNC Symbol;Acc:HGNC:11848]	null	null	22232	-0.577545	-0.134151	No
row_82	CNTFR	ciliary neurotrophic factor receptor [Source:HGNC Symbol;Acc:HGNC:2170]	null	null	22751	-0.93357	-0.105751	No
row_83	CXCL1	C-X-C motif chemokine ligand 1 [Source:HGNC Symbol;Acc:HGNC:4602]	null	null	22808	-1.03549	-0.0515543	No
row_84	IL9R	interleukin 9 receptor [Source:HGNC Symbol;Acc:HGNC:6030]	null	null	22810	-1.03999	0.00529617	No
