# Supplementary material for: Paeoniflorin Enhances Endometrial Receptivity through Leukemia Inhibitory Factor
Source: Biomolecules. 2021 Mar 16;11(3):439. doi: 10.3390/biom11030439 (PMC8002267; doi:10.3390/biom11030439)
Supplement: Supplementary file 1 [file biomolecules-11-00439-s001.zip › Table S4. The Hallmark analysis of GSE4888.xlsx]

## Sheet: gsea_report_for_0_1583760202930
GSE4888
NAME	SIZE	ES	NES	NOM p-val	FDR q-val	FWER p-val
HALLMARK_TNFA_SIGNALING_VIA_NFKB	198	0.63768	2.36398	0	0	0
HALLMARK_XENOBIOTIC_METABOLISM	192	0.571828	2.09437	0	0	0
HALLMARK_HYPOXIA	194	0.558088	2.06154	0	0	0
HALLMARK_COMPLEMENT	197	0.553211	2.04377	0	0	0
HALLMARK_IL6_JAK_STAT3_SIGNALING	85	0.579066	1.91574	0	0.000829966	0.003
HALLMARK_ANDROGEN_RESPONSE	99	0.560469	1.90647	0	0.000691639	0.003
HALLMARK_P53_PATHWAY	194	0.510543	1.88519	0	0.000816436	0.004
HALLMARK_INFLAMMATORY_RESPONSE	198	0.504346	1.87198	0	0.000714381	0.004
HALLMARK_HEME_METABOLISM	198	0.510384	1.86184	0	0.000635006	0.004
HALLMARK_IL2_STAT5_SIGNALING	194	0.490724	1.78965	0	0.00181985	0.013
HALLMARK_REACTIVE_OXYGEN_SPECIES_PATHWAY	48	0.594127	1.77237	0	0.00186908	0.015
HALLMARK_PROTEIN_SECRETION	94	0.516072	1.74699	0	0.00276512	0.024
HALLMARK_ADIPOGENESIS	194	0.47171	1.73082	0	0.00311198	0.03
HALLMARK_INTERFERON_GAMMA_RESPONSE	193	0.467854	1.70981	0	0.0035679	0.036
HALLMARK_COAGULATION	136	0.462027	1.64614	0.00558659	0.00630039	0.069
HALLMARK_APOPTOSIS	158	0.44273	1.60082	0.00184502	0.00898964	0.102
HALLMARK_ALLOGRAFT_REJECTION	197	0.419834	1.54366	0.00359712	0.0152248	0.175
HALLMARK_FATTY_ACID_METABOLISM	150	0.427611	1.5107	0.00754717	0.0199688	0.229
HALLMARK_CHOLESTEROL_HOMEOSTASIS	71	0.469621	1.49147	0.0184049	0.0225826	0.267
HALLMARK_KRAS_SIGNALING_UP	195	0.404713	1.48189	0.00551471	0.0239201	0.295
HALLMARK_GLYCOLYSIS	192	0.387572	1.42968	0.00961539	0.037203	0.44
HALLMARK_PANCREAS_BETA_CELLS	40	0.490702	1.42204	0.0616302	0.0388849	0.467
HALLMARK_UV_RESPONSE_UP	156	0.395447	1.41768	0.0109091	0.0383569	0.481
HALLMARK_ESTROGEN_RESPONSE_EARLY	197	0.364055	1.34183	0.025974	0.070099	0.718
HALLMARK_UV_RESPONSE_DN	143	0.376213	1.33032	0.0456204	0.0728589	0.748
HALLMARK_MYOGENESIS	197	0.358107	1.32545	0.0413669	0.0728925	0.761
HALLMARK_OXIDATIVE_PHOSPHORYLATION	191	0.350255	1.31175	0.0306306	0.0775325	0.801
HALLMARK_INTERFERON_ALPHA_RESPONSE	91	0.391777	1.30208	0.0935114	0.0803003	0.825
HALLMARK_ANGIOGENESIS	34	0.431852	1.21719	0.180124	0.148382	0.966
HALLMARK_BILE_ACID_METABOLISM	110	0.348282	1.20195	0.13745	0.161781	0.977
HALLMARK_PI3K_AKT_MTOR_SIGNALING	103	0.344724	1.18292	0.169847	0.177674	0.986
HALLMARK_MTORC1_SIGNALING	192	0.31804	1.17603	0.142599	0.180462	0.99
HALLMARK_PEROXISOME	102	0.322106	1.10048	0.259332	0.283815	1
HALLMARK_TGF_BETA_SIGNALING	54	0.348891	1.06744	0.352826	0.335789	1
HALLMARK_UNFOLDED_PROTEIN_RESPONSE	109	0.283908	0.98129	0.498141	0.506976	1
HALLMARK_KRAS_SIGNALING_DN	200	0.261428	0.965594	0.527273	0.528186	1
HALLMARK_APICAL_SURFACE	44	-0.32336	-0.959184	0.518164	0.550147	1
HALLMARK_WNT_BETA_CATENIN_SIGNALING	42	-0.34457	-1.04089	0.4	0.385773	1
HALLMARK_APICAL_JUNCTION	197	-0.29583	-1.13544	0.197872	0.234915	0.994
HALLMARK_NOTCH_SIGNALING	31	-0.417351	-1.14756	0.259615	0.236009	0.992
HALLMARK_ESTROGEN_RESPONSE_LATE	196	-0.351484	-1.33575	0.0211268	0.0580422	0.626
HALLMARK_HEDGEHOG_SIGNALING	35	-0.545415	-1.5805	0.0251451	0.0057767	0.084
HALLMARK_MYC_TARGETS_V2	56	-0.50695	-1.61168	0.00813008	0.00489563	0.062
HALLMARK_DNA_REPAIR	144	-0.440313	-1.62785	0	0.00463002	0.053
HALLMARK_EPITHELIAL_MESENCHYMAL_TRANSITION	200	-0.444852	-1.70709	0	0.00212752	0.021
HALLMARK_SPERMATOGENESIS	134	-0.51149	-1.84855	0	0	0
HALLMARK_MYC_TARGETS_V1	191	-0.506966	-1.92829	0	0	0
HALLMARK_MITOTIC_SPINDLE	195	-0.562568	-2.14036	0	0	0
HALLMARK_G2M_CHECKPOINT	196	-0.750822	-2.87726	0	0	0
HALLMARK_E2F_TARGETS	196	-0.775129	-2.9646	0	0	0
